# Supplementary material for: 4-[(2-Hy­droxy­benzyl­idene)amino]-N-(5-methyl­isoxazol-3-yl)benzene­sulfonamide: a monoclinic polymorph
Source: Acta Crystallogr Sect E Struct Rep Online. 2010 Sep 18;66(Pt 10):o2574. doi: 10.1107/S1600536810036585 (PMC2983326; doi:10.1107/S1600536810036585)
Supplement: Supplementary file 1 [file e-66-o2574-sup1.cif]

##############################################################################
###                                                                        ###
###        Electronic paper (Acta Crystallographica Section E)             ###
###                                                                        ###
##############################################################################
#                                                                            #
# This CIF contains the data in a paper accepted for publication in Acta     #
# Crystallographica Section E. It conforms to the requirements of Notes      #
# for Authors for Section E, and has been peer reviewed under the auspices   #
# of the IUCr Commission on Journals.                                        #
#                                                                            #
# Full details of the Crystallographic Information File format               #
# are given in the paper "The Crystallographic Information File (CIF):       #
# a New Standard Archive File for Crystallography" by S. R. Hall, F. H.      #
# Allen and I. D. Brown [Acta Cryst. (1991), A47, 655-685].                  #
#                                                                            #
# The current version of the core CIF dictionary is obtainable from          #
# ftp://ftp.iucr.org/pub/cif_core.dic. The current version number is 2.4.    #
#                                                                            #
# Software is freely available for graphical display of the structure(s) in  #
# this CIF.  For information consult the CIF home page http://www.iucr.org/  #
# cif/home.html                                                              #
#                                                                            #
# This file may be used for bona fide research purposes within the           #
# scientific community so long as proper attribution is given to the journal # 
# article from which it was obtained.                                        #
#                                                                            #
##############################################################################
                                             
data_global
_audit_creation_method     'PLATON <TABLE ACC> option'
_journal_date_recd_electronic     2010-08-25
_journal_date_accepted     2010-09-13
_journal_name_full     'Acta Crystallographica, Section E'
_journal_year     2010
_journal_volume     66
_journal_issue     10
_journal_page_first     o2574
_journal_page_last     o2574
_journal_paper_category     QO
_journal_coeditor_code     IS2595
_publ_contact_author_name     'P. Thomas Muthiah'
_publ_contact_author_address
;School of Chemistry
Bharathidasan University
Tiruchirappalli-620 024
Tamil Nadu, India
;
_publ_contact_author_email     'tommtrichy@yahoo.co.in'
_publ_contact_author_fax     '0431-2407045'
_publ_contact_author_phone     '0431-2407053'
_publ_section_title
;\
4-[(2-Hydroxybenzylidene)amino]-<i>N</i>-(5-methylisoxazol-3-yl)\
benzenesulfonamide: a monoclinic polymorph
;
loop_
    _publ_author_name
    _publ_author_address
    'Samuel Ebenezer'
;
School of Chemistry
Bharathidasan University
Tiruchirappalli 620 024
Tamilnadu, India
;
    'Packianathan Thomas Muthiah'
;
School of Chemistry
Bharathidasan University
Tiruchirappalli 620 024
Tamilnadu, India
;
data_I
_chemical_name_systematic
;
4-[(2-Hydroxybenzylidene)amino]-<i>N</i>-(5-methylisoxazol-3-
yl)benzenesulfonamide
;
_chemical_name_common
;
;
_chemical_formula_moiety     'C17 H15 N3 O4 S'
_chemical_formula_sum     'C17 H15 N3 O4 S'
_chemical_formula_structural     ?
_chemical_formula_iupac     'C17 H15 N3 O4 S'
_chemical_formula_weight     357.39
_chemical_melting_point     ?
_symmetry_cell_setting     monoclinic
_symmetry_space_group_name_H-M     'P 21/c'
_symmetry_space_group_name_Hall     '-P 2ybc'
loop_
    _symmetry_equiv_pos_site_id
    _symmetry_equiv_pos_as_xyz
    1 x,y,z
    2 -x,1/2+y,1/2-z
    3 -x,-y,-z
    4 x,1/2-y,1/2+z
_cell_length_a     7.03740(10)
_cell_length_b     17.9244(3)
_cell_length_c     14.5175(3)
_cell_angle_alpha     90
_cell_angle_beta     112.9620(10)
_cell_angle_gamma     90
_cell_volume     1686.15(5)
_cell_formula_units_Z     4
_cell_measurement_reflns_used     2953
_cell_measurement_theta_min     1.9
_cell_measurement_theta_max     25.0
_cell_measurement_temperature     293
_cell_special_details
;
;
_exptl_crystal_description     'PRISM'
_exptl_crystal_colour     'YELLOW'
_exptl_crystal_size_max     0.250
_exptl_crystal_size_mid     0.220
_exptl_crystal_size_min     0.200
_exptl_crystal_size_rad     ?
_exptl_crystal_density_diffrn     1.408
_exptl_crystal_density_meas     ?
_exptl_crystal_density_method     'Not Measured'
_exptl_crystal_F_000     744
_exptl_absorpt_coefficient_mu     0.220
_exptl_absorpt_correction_type     multi-scan
_exptl_absorpt_process_details     '(<i>SADABS</i>; Bruker, 2008)'
_exptl_absorpt_correction_T_min     0.947
_exptl_absorpt_correction_T_max     0.957
_exptl_special_details
;
;
_diffrn_ambient_temperature     293
_diffrn_radiation_type     'MoK\a'
_diffrn_radiation_wavelength     0.71073
_diffrn_radiation_source     'fine-focus sealed tube'
_diffrn_radiation_monochromator     'graphite'
_diffrn_measurement_device_type     'Bruker SMART APEXII CCD area-detector'
_diffrn_measurement_method     '\f and \w scans'
_diffrn_detector_area_resol_mean     ?
_diffrn_reflns_number     14935
_diffrn_reflns_av_R_equivalents     0.0384
_diffrn_reflns_av_sigmaI/netI     0.0306
_diffrn_reflns_theta_min     1.90
_diffrn_reflns_theta_max     24.95
_diffrn_reflns_theta_full     24.95
_diffrn_measured_fraction_theta_max     0.999
_diffrn_measured_fraction_theta_full     0.999
_diffrn_reflns_limit_h_min     -7
_diffrn_reflns_limit_h_max     8
_diffrn_reflns_limit_k_min     -19
_diffrn_reflns_limit_k_max     21
_diffrn_reflns_limit_l_min     -17
_diffrn_reflns_limit_l_max     17
_diffrn_reflns_reduction_process
;
;
_diffrn_standards_number     0
_diffrn_standards_interval_count     .
_diffrn_standards_interval_time     .
_diffrn_standards_decay_%     ?
loop_
    _diffrn_standard_refln_index_h
    _diffrn_standard_refln_index_k
    _diffrn_standard_refln_index_l
    ? ? ?
_refine_special_details
;
Refinement on <i>F</i>^2^ for ALL reflections except those flagged by the user
for potential systematic errors. Weighted <i>R</i>-factors <i>wR</i> and all
goodnesses of fit <i>S</i> are based on <i>F</i>^2^, conventional
<i>R</i>-factors <i>R</i> are based on <i>F</i>, with <i>F</i> set to zero for
negative <i>F</i>^2^. The observed criterion of <i>F</i>^2^ > \s(<i>F</i>^2^)
is used only for calculating -<i>R</i>-factor-obs <i>etc</i>. and is not
relevant to the choice of reflections for refinement. <i>R</i>-factors based
on <i>F</i>^2^ are statistically about twice as large as those based on
<i>F</i>, and <i>R</i>-factors based on ALL data will be even larger.
;
_reflns_number_total     2953
_reflns_number_gt     2198
_reflns_threshold_expression     I>2\s(I)
_refine_ls_structure_factor_coef     Fsqd
_refine_ls_matrix_type     full
_refine_ls_R_factor_all     0.0740
_refine_ls_R_factor_gt     0.0487
_refine_ls_wR_factor_gt     0.1035
_refine_ls_wR_factor_ref     0.1151
_refine_ls_goodness_of_fit_ref     1.064
_refine_ls_restrained_S_all     1.064
_refine_ls_number_reflns     2953
_refine_ls_number_parameters     227
_refine_ls_number_restraints     0
_refine_ls_number_constraints     ?
_refine_ls_hydrogen_treatment     constr
_refine_ls_weighting_scheme     calc
_refine_ls_weighting_details
         'calc w=1/[\s^2^(Fo^2^)+(0.0400P)^2^+0.9817P] where P=(Fo^2^+2Fc^2^)/3'
_atom_sites_solution_hydrogens     geom
_atom_sites_solution_primary     direct
_atom_sites_solution_secondary     difmap
_refine_ls_shift/su_max     0.000
_refine_ls_shift/su_mean     0.000
_refine_diff_density_max     0.245
_refine_diff_density_min     -0.304
_refine_ls_extinction_method     none
_refine_ls_abs_structure_details     ?
_refine_ls_abs_structure_Flack     .
loop_
    _atom_type_symbol
    _atom_type_description
    _atom_type_scat_dispersion_real
    _atom_type_scat_dispersion_imag
    _atom_type_scat_source
    S S 0.1246 0.1234 'International Tables Vol C Tables 4.2.6.8 and 6.1.1.4'
    O O 0.0106 0.0060 'International Tables Vol C Tables 4.2.6.8 and 6.1.1.4'
    N N 0.0061 0.0033 'International Tables Vol C Tables 4.2.6.8 and 6.1.1.4'
    H H 0.0000 0.0000 'International Tables Vol C Tables 4.2.6.8 and 6.1.1.4'
    C C 0.0033 0.0016 'International Tables Vol C Tables 4.2.6.8 and 6.1.1.4'
_computing_data_collection     'APEX2 (Bruker, 2008)'
_computing_cell_refinement     'SAINT (Bruker, 2008)'
_computing_data_reduction     'SAINT (Bruker, 2008)'
_computing_structure_solution     'SHELXS86 (Sheldrick, 2008)'
_computing_structure_refinement     'SHELXL97 (Sheldrick, 2008)'
_computing_molecular_graphics     'PLATON (Spek, 2009)'
_computing_publication_material     'PLATON (Spek, 2009)'
loop_
    _atom_site_type_symbol
    _atom_site_label
    _atom_site_fract_x
    _atom_site_fract_y
    _atom_site_fract_z
    _atom_site_U_iso_or_equiv
    _atom_site_thermal_displace_type
    _atom_site_calc_flag
    _atom_site_refinement_flags
    _atom_site_occupancy
    S S1 0.61583(11) 0.37355(3) 0.87561(5) 0.0507(3) Uani . . 1.000
    O O1 0.8540(3) 0.47399(10) 0.37502(16) 0.0676(8) Uani . . 1.000
    O O2 0.3998(3) 0.38398(10) 0.84707(15) 0.0625(7) Uani . . 1.000
    O O3 0.7159(3) 0.30911(10) 0.93038(15) 0.0667(8) Uani . . 1.000
    O O4 0.7150(3) 0.63662(10) 0.93497(15) 0.0658(7) Uani . . 1.000
    N N1 0.8210(4) 0.39344(12) 0.51746(17) 0.0551(8) Uani . . 1.000
    N N2 0.7352(3) 0.44313(11) 0.94686(16) 0.0501(8) Uani . . 1.000
    N N3 0.8188(4) 0.56808(12) 0.96244(18) 0.0594(9) Uani . . 1.000
    C C1 0.9847(4) 0.42129(14) 0.3684(2) 0.0528(10) Uani . . 1.000
    C C2 1.0800(5) 0.43213(17) 0.3024(2) 0.0664(11) Uani . . 1.000
    C C3 1.2136(6) 0.38013(19) 0.2939(3) 0.0770(14) Uani . . 1.000
    C C4 1.2539(6) 0.31558(19) 0.3500(3) 0.0787(16) Uani . . 1.000
    C C5 1.1614(5) 0.30449(15) 0.4157(2) 0.0650(11) Uani . . 1.000
    C C6 1.0262(4) 0.35658(13) 0.4270(2) 0.0495(9) Uani . . 1.000
    C C7 0.9426(4) 0.34594(15) 0.5023(2) 0.0549(10) Uani . . 1.000
    C C8 0.7705(4) 0.38551(14) 0.6022(2) 0.0506(9) Uani . . 1.000
    C C9 0.5773(4) 0.40732(14) 0.5957(2) 0.0544(10) Uani . . 1.000
    C C10 0.5264(4) 0.40347(14) 0.6783(2) 0.0511(10) Uani . . 1.000
    C C11 0.6728(4) 0.37909(13) 0.7690(2) 0.0459(8) Uani . . 1.000
    C C12 0.8681(4) 0.35926(15) 0.7762(2) 0.0544(10) Uani . . 1.000
    C C13 0.9170(4) 0.36252(15) 0.6943(2) 0.0561(10) Uani . . 1.000
    C C14 0.6769(4) 0.51741(13) 0.92693(19) 0.0447(9) Uani . . 1.000
    C C15 0.4810(4) 0.54900(15) 0.8754(2) 0.0543(10) Uani . . 1.000
    C C16 0.5134(4) 0.62267(15) 0.8831(2) 0.0551(10) Uani . . 1.000
    C C17 0.3782(5) 0.68894(17) 0.8475(3) 0.0798(13) Uani . . 1.000
    H H1 0.81330 0.46250 0.41890 0.1010 Uiso . R 1.000
    H H2 1.05290 0.47510 0.26360 0.0800 Uiso calc R 1.000
    H H2A 0.84130 0.43320 1.00030 0.0600 Uiso . R 1.000
    H H3 1.27820 0.38830 0.24980 0.0920 Uiso calc R 1.000
    H H4 1.34340 0.27990 0.34300 0.0940 Uiso calc R 1.000
    H H5 1.18960 0.26110 0.45380 0.0780 Uiso calc R 1.000
    H H7 0.97800 0.30310 0.54140 0.0660 Uiso calc R 1.000
    H H9 0.48080 0.42480 0.53520 0.0650 Uiso calc R 1.000
    H H10 0.39510 0.41710 0.67330 0.0610 Uiso calc R 1.000
    H H12 0.96640 0.34360 0.83730 0.0650 Uiso calc R 1.000
    H H13 1.04890 0.34940 0.69990 0.0670 Uiso calc R 1.000
    H H15 0.35650 0.52420 0.84310 0.0650 Uiso calc R 1.000
    H H17A 0.39730 0.71040 0.79110 0.1200 Uiso calc R 1.000
    H H17B 0.41320 0.72510 0.90030 0.1200 Uiso calc R 1.000
    H H17C 0.23670 0.67420 0.82810 0.1200 Uiso calc R 1.000
loop_
    _atom_site_aniso_label
    _atom_site_aniso_U_11
    _atom_site_aniso_U_22
    _atom_site_aniso_U_33
    _atom_site_aniso_U_12
    _atom_site_aniso_U_13
    _atom_site_aniso_U_23
    S1 0.0458(4) 0.0386(4) 0.0611(5) -0.0045(3) 0.0136(3) 0.0006(3)
    O1 0.0703(14) 0.0556(12) 0.0757(14) 0.0180(10) 0.0273(12) 0.0130(10)
    O2 0.0397(11) 0.0645(12) 0.0791(14) -0.0079(9) 0.0186(10) -0.0030(10)
    O3 0.0735(14) 0.0420(10) 0.0787(15) 0.0032(10) 0.0233(12) 0.0149(10)
    O4 0.0604(13) 0.0418(10) 0.0777(14) 0.0020(9) 0.0081(11) -0.0114(10)
    N1 0.0494(14) 0.0503(13) 0.0569(15) -0.0036(11) 0.0112(12) -0.0023(11)
    N2 0.0453(13) 0.0437(12) 0.0482(14) 0.0015(10) 0.0040(10) 0.0004(10)
    N3 0.0514(15) 0.0416(13) 0.0701(17) 0.0036(11) 0.0072(12) -0.0079(11)
    C1 0.0501(17) 0.0427(15) 0.0569(18) -0.0005(13) 0.0115(14) -0.0037(13)
    C2 0.075(2) 0.0521(18) 0.072(2) -0.0019(16) 0.0286(18) 0.0057(15)
    C3 0.093(3) 0.070(2) 0.081(2) 0.0014(19) 0.048(2) -0.0028(18)
    C4 0.086(3) 0.063(2) 0.092(3) 0.0162(18) 0.040(2) -0.0062(19)
    C5 0.074(2) 0.0438(16) 0.066(2) 0.0054(15) 0.0150(17) -0.0016(14)
    C6 0.0493(16) 0.0375(14) 0.0508(17) -0.0035(12) 0.0077(13) -0.0032(12)
    C7 0.0539(18) 0.0430(15) 0.0542(18) -0.0101(13) 0.0062(14) -0.0002(13)
    C8 0.0494(17) 0.0421(14) 0.0530(18) -0.0076(12) 0.0120(14) -0.0018(13)
    C9 0.0432(17) 0.0520(16) 0.0547(18) 0.0016(13) 0.0048(14) 0.0039(13)
    C10 0.0371(15) 0.0427(15) 0.066(2) 0.0016(12) 0.0121(14) 0.0005(13)
    C11 0.0417(15) 0.0334(13) 0.0529(16) -0.0021(11) 0.0080(13) -0.0019(12)
    C12 0.0446(17) 0.0538(16) 0.0513(18) 0.0040(13) 0.0042(14) 0.0002(13)
    C13 0.0401(16) 0.0588(18) 0.061(2) 0.0018(13) 0.0105(14) -0.0047(14)
    C14 0.0452(16) 0.0420(14) 0.0426(16) 0.0005(12) 0.0125(13) -0.0054(12)
    C15 0.0433(16) 0.0483(16) 0.0607(19) 0.0027(12) 0.0087(14) -0.0045(13)
    C16 0.0545(18) 0.0513(17) 0.0512(17) 0.0068(14) 0.0115(14) -0.0074(13)
    C17 0.078(2) 0.0523(18) 0.090(3) 0.0170(16) 0.012(2) -0.0013(17)
_geom_special_details
;
Bond distances, angles <i>etc</i>. have been calculated using the rounded
fractional coordinates. All su's are estimated from the variances of the
(full) variance-covariance matrix. The cell e.s.d.'s are taken into account in
the estimation of distances, angles and torsion angles
;
loop_
    _geom_bond_atom_site_label_1
    _geom_bond_atom_site_label_2
    _geom_bond_site_symmetry_1
    _geom_bond_site_symmetry_2
    _geom_bond_distance
    _geom_bond_publ_flag
    S1 O2 . . 1.424(2) no
    S1 O3 . . 1.423(2) no
    S1 N2 . . 1.629(2) no
    S1 C11 . . 1.747(3) no
    O1 C1 . . 1.348(3) no
    O4 N3 . . 1.405(3) no
    O4 C16 . . 1.345(4) no
    O1 H1 . . 0.8200 no
    N1 C7 . . 1.286(4) no
    N1 C8 . . 1.415(4) no
    N2 C14 . . 1.390(3) no
    N3 C14 . . 1.299(4) no
    N2 H2A . . 0.8600 no
    C1 C2 . . 1.381(4) no
    C1 C6 . . 1.400(4) no
    C2 C3 . . 1.363(5) no
    C3 C4 . . 1.379(5) no
    C4 C5 . . 1.363(5) no
    C5 C6 . . 1.388(4) no
    C6 C7 . . 1.442(4) no
    C8 C13 . . 1.395(4) no
    C8 C9 . . 1.382(4) no
    C9 C10 . . 1.381(4) no
    C10 C11 . . 1.388(4) no
    C11 C12 . . 1.384(4) no
    C12 C13 . . 1.362(4) no
    C14 C15 . . 1.406(4) no
    C15 C16 . . 1.337(4) no
    C16 C17 . . 1.483(4) no
    C2 H2 . . 0.9300 no
    C3 H3 . . 0.9300 no
    C4 H4 . . 0.9300 no
    C5 H5 . . 0.9300 no
    C7 H7 . . 0.9300 no
    C9 H9 . . 0.9300 no
    C10 H10 . . 0.9300 no
    C12 H12 . . 0.9300 no
    C13 H13 . . 0.9300 no
    C15 H15 . . 0.9300 no
    C17 H17A . . 0.9600 no
    C17 H17B . . 0.9600 no
    C17 H17C . . 0.9600 no
loop_
    _geom_contact_atom_site_label_1
    _geom_contact_atom_site_label_2
    _geom_contact_distance
    _geom_contact_site_symmetry_1
    _geom_contact_site_symmetry_2
    _geom_contact_publ_flag
    S1 H15 3.1900 . . no
    O1 N1 2.606(3) . . no
    O1 N1 3.245(3) . 3_766 no
    O1 C10 3.313(3) . 3_666 no
    O2 C13 3.276(4) . 1_455 no
    O2 C15 3.010(3) . . no
    O3 C7 3.172(3) . 4_555 no
    O1 H10 2.5300 . 3_666 no
    O2 H10 2.5800 . . no
    O2 H15 2.5300 . . no
    O2 H13 2.6300 . 1_455 no
    O3 H12 2.6800 . . no
    O3 H4 2.9000 . 4_455 no
    O3 H7 2.7800 . 4_555 no
    O4 H5 2.6800 . 2_756 no
    O4 H3 2.7400 . 3_766 no
    N1 O1 2.606(3) . . no
    N1 O1 3.245(3) . 3_766 no
    N2 N3 2.898(4) . 3_767 no
    N3 N2 2.898(4) . 3_767 no
    N1 H1 1.8800 . . no
    N3 H2A 2.2400 . 3_767 no
    C2 C8 3.546(4) . 3_766 no
    C5 C9 3.581(4) . 1_655 no
    C7 O3 3.172(3) . 4_554 no
    C8 C2 3.546(4) . 3_766 no
    C9 C5 3.581(4) . 1_455 no
    C10 O1 3.313(3) . 3_666 no
    C13 O2 3.276(4) . 1_655 no
    C15 O2 3.010(3) . . no
    C2 H17C 2.9800 . 3_666 no
    C2 H15 3.0700 . 3_666 no
    C5 H12 3.0000 . 4_554 no
    C7 H13 2.6700 . . no
    C7 H1 2.4100 . . no
    C13 H7 2.6400 . . no
    C13 H2 2.9600 . 3_766 no
    C16 H3 2.8500 . 3_766 no
    H1 N1 1.8800 . . no
    H1 C7 2.4100 . . no
    H2 C13 2.9600 . 3_766 no
    H2A N3 2.2400 . 3_767 no
    H3 O4 2.7400 . 3_766 no
    H3 C16 2.8500 . 3_766 no
    H4 O3 2.9000 . 4_654 no
    H5 H7 2.4200 . . no
    H5 O4 2.6800 . 2_746 no
    H7 C13 2.6400 . . no
    H7 H5 2.4200 . . no
    H7 H13 2.3100 . . no
    H7 O3 2.7800 . 4_554 no
    H10 O2 2.5800 . . no
    H10 O1 2.5300 . 3_666 no
    H12 O3 2.6800 . . no
    H12 C5 3.0000 . 4_555 no
    H13 O2 2.6300 . 1_655 no
    H13 C7 2.6700 . . no
    H13 H7 2.3100 . . no
    H15 S1 3.1900 . . no
    H15 O2 2.5300 . . no
    H15 C2 3.0700 . 3_666 no
    H17C C2 2.9800 . 3_666 no
loop_
    _geom_angle_atom_site_label_1
    _geom_angle_atom_site_label_2
    _geom_angle_atom_site_label_3
    _geom_angle_site_symmetry_1
    _geom_angle_site_symmetry_2
    _geom_angle_site_symmetry_3
    _geom_angle
    _geom_angle_publ_flag
    O2 S1 O3 . . . 120.58(13) no
    O2 S1 N2 . . . 108.18(12) no
    O2 S1 C11 . . . 108.84(13) no
    O3 S1 N2 . . . 104.27(12) no
    O3 S1 C11 . . . 107.86(13) no
    N2 S1 C11 . . . 106.23(12) no
    N3 O4 C16 . . . 108.3(2) no
    C1 O1 H1 . . . 110.00 no
    C7 N1 C8 . . . 119.5(2) no
    S1 N2 C14 . . . 124.33(18) no
    O4 N3 C14 . . . 105.4(2) no
    S1 N2 H2A . . . 118.00 no
    C14 N2 H2A . . . 118.00 no
    C2 C1 C6 . . . 119.7(3) no
    O1 C1 C6 . . . 121.6(3) no
    O1 C1 C2 . . . 118.7(2) no
    C1 C2 C3 . . . 120.4(3) no
    C2 C3 C4 . . . 120.7(4) no
    C3 C4 C5 . . . 119.4(4) no
    C4 C5 C6 . . . 121.4(3) no
    C5 C6 C7 . . . 120.1(2) no
    C1 C6 C5 . . . 118.4(3) no
    C1 C6 C7 . . . 121.3(2) no
    N1 C7 C6 . . . 122.5(2) no
    N1 C8 C9 . . . 119.1(2) no
    N1 C8 C13 . . . 121.4(3) no
    C9 C8 C13 . . . 119.3(3) no
    C8 C9 C10 . . . 120.5(3) no
    C9 C10 C11 . . . 119.4(3) no
    S1 C11 C12 . . . 118.9(2) no
    S1 C11 C10 . . . 121.1(2) no
    C10 C11 C12 . . . 120.0(3) no
    C11 C12 C13 . . . 120.3(3) no
    C8 C13 C12 . . . 120.4(3) no
    N3 C14 C15 . . . 111.9(2) no
    N2 C14 N3 . . . 117.9(3) no
    N2 C14 C15 . . . 130.2(2) no
    C14 C15 C16 . . . 104.7(2) no
    O4 C16 C15 . . . 109.8(2) no
    O4 C16 C17 . . . 116.1(2) no
    C15 C16 C17 . . . 134.1(3) no
    C1 C2 H2 . . . 120.00 no
    C3 C2 H2 . . . 120.00 no
    C2 C3 H3 . . . 120.00 no
    C4 C3 H3 . . . 120.00 no
    C3 C4 H4 . . . 120.00 no
    C5 C4 H4 . . . 120.00 no
    C4 C5 H5 . . . 119.00 no
    C6 C5 H5 . . . 119.00 no
    N1 C7 H7 . . . 119.00 no
    C6 C7 H7 . . . 119.00 no
    C8 C9 H9 . . . 120.00 no
    C10 C9 H9 . . . 120.00 no
    C9 C10 H10 . . . 120.00 no
    C11 C10 H10 . . . 120.00 no
    C11 C12 H12 . . . 120.00 no
    C13 C12 H12 . . . 120.00 no
    C8 C13 H13 . . . 120.00 no
    C12 C13 H13 . . . 120.00 no
    C14 C15 H15 . . . 128.00 no
    C16 C15 H15 . . . 128.00 no
    C16 C17 H17A . . . 109.00 no
    C16 C17 H17B . . . 109.00 no
    C16 C17 H17C . . . 109.00 no
    H17A C17 H17B . . . 109.00 no
    H17A C17 H17C . . . 110.00 no
    H17B C17 H17C . . . 109.00 no
loop_
    _geom_torsion_atom_site_label_1
    _geom_torsion_atom_site_label_2
    _geom_torsion_atom_site_label_3
    _geom_torsion_atom_site_label_4
    _geom_torsion_site_symmetry_1
    _geom_torsion_site_symmetry_2
    _geom_torsion_site_symmetry_3
    _geom_torsion_site_symmetry_4
    _geom_torsion
    _geom_torsion_publ_flag
    O2 S1 N2 C14 . . . . -44.7(3) no
    O3 S1 N2 C14 . . . . -174.2(2) no
    C11 S1 N2 C14 . . . . 72.0(3) no
    O2 S1 C11 C10 . . . . 10.4(2) no
    O2 S1 C11 C12 . . . . -170.1(2) no
    O3 S1 C11 C10 . . . . 142.8(2) no
    O3 S1 C11 C12 . . . . -37.7(2) no
    N2 S1 C11 C10 . . . . -105.9(2) no
    N2 S1 C11 C12 . . . . 73.6(2) no
    C16 O4 N3 C14 . . . . -0.4(3) no
    N3 O4 C16 C15 . . . . -0.1(3) no
    N3 O4 C16 C17 . . . . -180.0(3) no
    C8 N1 C7 C6 . . . . -170.2(3) no
    C7 N1 C8 C9 . . . . -147.2(3) no
    C7 N1 C8 C13 . . . . 38.6(4) no
    S1 N2 C14 N3 . . . . -152.9(2) no
    S1 N2 C14 C15 . . . . 29.5(4) no
    O4 N3 C14 N2 . . . . -177.3(2) no
    O4 N3 C14 C15 . . . . 0.7(3) no
    O1 C1 C2 C3 . . . . 179.8(3) no
    C6 C1 C2 C3 . . . . 0.2(5) no
    O1 C1 C6 C5 . . . . 179.6(3) no
    O1 C1 C6 C7 . . . . -4.6(4) no
    C2 C1 C6 C5 . . . . -0.8(4) no
    C2 C1 C6 C7 . . . . 175.1(3) no
    C1 C2 C3 C4 . . . . 0.8(5) no
    C2 C3 C4 C5 . . . . -1.1(6) no
    C3 C4 C5 C6 . . . . 0.4(5) no
    C4 C5 C6 C1 . . . . 0.5(5) no
    C4 C5 C6 C7 . . . . -175.4(3) no
    C1 C6 C7 N1 . . . . 2.4(4) no
    C5 C6 C7 N1 . . . . 178.2(3) no
    N1 C8 C9 C10 . . . . -177.1(2) no
    C13 C8 C9 C10 . . . . -2.7(4) no
    N1 C8 C13 C12 . . . . 176.3(2) no
    C9 C8 C13 C12 . . . . 2.1(4) no
    C8 C9 C10 C11 . . . . 1.5(4) no
    C9 C10 C11 S1 . . . . 179.81(19) no
    C9 C10 C11 C12 . . . . 0.3(4) no
    S1 C11 C12 C13 . . . . 179.6(2) no
    C10 C11 C12 C13 . . . . -0.9(4) no
    C11 C12 C13 C8 . . . . -0.3(4) no
    N2 C14 C15 C16 . . . . 177.0(3) no
    N3 C14 C15 C16 . . . . -0.7(3) no
    C14 C15 C16 O4 . . . . 0.4(3) no
    C14 C15 C16 C17 . . . . -179.7(3) no
loop_
    _geom_hbond_atom_site_label_D
    _geom_hbond_atom_site_label_H
    _geom_hbond_atom_site_label_A
    _geom_hbond_site_symmetry_A
    _geom_hbond_distance_DH
    _geom_hbond_distance_HA
    _geom_hbond_distance_DA
    _geom_hbond_angle_DHA
    _geom_hbond_publ_flag
    O1 H1 N1 . 0.82 1.88 2.606(3) 147 yes
    N2 H2A N3 3_767 0.86 2.24 2.898(4) 134 yes
    C10 H10 O1 3_666 0.93 2.53 3.313(3) 141 yes
    C15 H15 O2 . 0.93 2.53 3.010(3) 112 no
