# Supplementary material for: 4-[(2-Hy­droxy­benzyl­idene)amino]-N-(5-methyl­isoxazol-3-yl)benzene­sulfonamide: a monoclinic polymorph
Source: Acta Crystallogr Sect E Struct Rep Online. 2010 Sep 18;66(Pt 10):o2574. doi: 10.1107/S1600536810036585 (PMC2983326; doi:10.1107/S1600536810036585)
Supplement: Supplementary file 2 [file e-66-o2574-Isup2.hkl]

#
# h,k,l, Fc-squared, Fo-squared, sigma(Fo-squared) and status flag
#
data_I
_shelx_title ' schiffbase             R =  New: P21/c'
_shelx_refln_list_code          4
_shelx_F_calc_maximum      248.27
_exptl_crystal_F_000       743.87
_reflns_d_resolution_high  0.8423
 
loop_
 _symmetry_equiv_pos_as_xyz
 'x, y, z'
 '-x, y+1/2, -z+1/2'
 '-x, -y, -z'
 'x, -y-1/2, z-1/2'
 
_cell_length_a     7.0374
_cell_length_b    17.9244
_cell_length_c    14.5175
_cell_angle_alpha  90.000
_cell_angle_beta  112.962
_cell_angle_gamma  90.000
 
_shelx_F_squared_multiplier     1.000
 
loop_
 _refln_index_h
 _refln_index_k
 _refln_index_l
 _refln_F_squared_calc
 _refln_F_squared_meas
 _refln_F_squared_sigma
 _refln_observed_status
   1   0   0      729.95      747.52     11.44 o
   2   0   0     1013.97     1023.61     14.47 o
   3   0   0       30.95       45.49      4.24 o
   4   0   0       81.40       77.87      5.82 o
   5   0   0      142.85      140.75      9.19 o
   6   0   0        0.52       -1.81     13.51 o
   7   0   0        1.13      -14.67     14.67 o
   1   1   0     2843.43     2831.62     31.70 o
   2   1   0     1183.60     1212.89     12.54 o
   3   1   0     1411.97     1301.57     14.66 o
   4   1   0       34.29       42.48      3.53 o
   5   1   0       23.21       35.27      4.63 o
   6   1   0       27.18       24.62      7.38 o
   7   1   0       25.99       23.44     11.06 o
   0   2   0     4155.76     4078.53     94.19 o
   1   2   0       17.60       28.50      1.33 o
   2   2   0      215.70      232.67      4.36 o
   3   2   0      721.57      680.34      8.34 o
   4   2   0        1.26       -1.22      2.03 o
   5   2   0        4.59        2.59      3.21 o
   6   2   0       51.57       45.73      7.98 o
   7   2   0        0.01      -10.41     10.41 o
   1   3   0     2660.34     2585.79     19.39 o
   2   3   0        5.30        5.91      1.89 o
   3   3   0      256.40      240.36      5.50 o
   4   3   0      250.63      228.08      5.68 o
   5   3   0        0.31        7.66      3.76 o
   6   3   0        0.67       -3.11      6.45 o
   7   3   0        3.47       -9.29     12.03 o
   0   4   0    61635.52    61386.45    762.36 o
   1   4   0     1019.79      990.21      7.77 o
   2   4   0      423.01      404.97      5.99 o
   3   4   0      311.03      308.52      5.60 o
   4   4   0       89.69       99.21      4.18 o
   5   4   0      446.21      445.62      9.45 o
   6   4   0       90.59       75.48     10.78 o
   7   4   0       26.87       23.21     12.74 o
   1   5   0      303.15      312.04      3.76 o
   2   5   0       90.65      113.30      2.92 o
   3   5   0     1528.56     1566.14     15.93 o
   4   5   0      101.90       91.80      4.64 o
   5   5   0      440.92      449.25     11.68 o
   6   5   0      211.44      219.49     10.10 o
   7   5   0       25.70       20.34      9.83 o
   0   6   0        0.88        1.96      2.01 o
   1   6   0     1016.76     1046.64      8.79 o
   2   6   0      506.91      571.05      6.96 o
   3   6   0      959.81      954.99     11.45 o
   4   6   0      109.65      128.04      5.12 o
   5   6   0      221.42      211.76      8.02 o
   6   6   0        0.39       -4.21      5.54 o
   7   6   0        0.05       -7.12      7.12 o
   1   7   0       48.89       39.96      1.66 o
   2   7   0       26.03       21.14      1.99 o
   3   7   0       76.59       80.79      3.80 o
   4   7   0       59.64       72.01      4.38 o
   5   7   0       39.73       44.63      5.32 o
   6   7   0       58.87       64.94      7.49 o
   7   7   0        2.83       -6.15      8.78 o
   0   8   0     2201.94     2004.19     21.68 o
   1   8   0     1299.20     1328.13     11.50 o
   2   8   0      126.88      150.34      3.43 o
   3   8   0      279.38      263.01      5.62 o
   4   8   0      932.95      932.46     12.74 o
   5   8   0       97.73      111.07      7.34 o
   6   8   0        8.07        2.51      5.61 o
   7   8   0       30.29       36.82      9.77 o
   1   9   0      173.35      154.59      3.03 o
   2   9   0     1606.04     1708.80     14.14 o
   3   9   0      718.16      726.34      9.61 o
   4   9   0       91.41      112.44      6.21 o
   5   9   0      397.52      407.08     17.67 o
   6   9   0       63.51       78.60      7.65 o
   0  10   0      100.96      106.54      3.64 o
   1  10   0     1255.20     1298.05     12.28 o
   2  10   0      207.69      199.14      4.16 o
   3  10   0       39.59       39.19      3.18 o
   4  10   0       28.79       30.07      4.69 o
   5  10   0      107.94      102.54      8.77 o
   6  10   0        3.61        2.81      5.62 o
   1  11   0      649.24      624.67      7.61 o
   2  11   0        0.04       -1.11      1.68 o
   3  11   0       38.46       39.12      3.33 o
   4  11   0       81.40       81.17      5.68 o
   5  11   0       70.08       82.01      6.58 o
   6  11   0       25.06       24.69      6.35 o
   0  12   0     3435.53     3507.19     33.79 o
   1  12   0     1025.18     1013.61      9.89 o
   2  12   0      251.81      256.94      4.93 o
   3  12   0        5.25        6.25      3.24 o
   4  12   0      187.64      194.67      7.55 o
   5  12   0       23.77       43.04      8.92 o
   6  12   0        5.04        6.41      6.50 o
   1  13   0        7.09       10.33      1.83 o
   2  13   0      444.31      417.36      7.47 o
   3  13   0       26.63       30.62      3.89 o
   4  13   0      115.63      116.40      7.30 o
   5  13   0       56.22       68.84      7.23 o
   6  13   0       19.40       27.00      7.46 o
   0  14   0        9.54       11.36      2.68 o
   1  14   0      676.65      707.93      9.62 o
   2  14   0      149.06      157.10      5.14 o
   3  14   0      135.25      155.67      8.76 o
   4  14   0        3.80        7.87      4.69 o
   5  14   0       12.57       19.09      6.47 o
   1  15   0      298.80      287.97      8.40 o
   2  15   0      470.05      441.47     14.80 o
   3  15   0       66.60       67.86      8.33 o
   4  15   0       33.13       32.17      6.55 o
   5  15   0       11.93        6.57      6.34 o
   0  16   0     1538.88     1546.90     41.94 o
   1  16   0      297.81      288.30      8.71 o
   2  16   0      299.91      286.56      9.18 o
   3  16   0      105.02      118.60      8.07 o
   4  16   0       44.69       58.00      9.77 o
   5  16   0       23.13       44.92      8.23 o
   1  17   0        8.66       12.53      3.86 o
   2  17   0      210.91      215.76      8.49 o
   3  17   0      117.24      117.97     13.64 o
   4  17   0       28.68       25.49      7.55 o
   0  18   0      192.51      202.64     13.64 o
   1  18   0       67.65       59.76      5.32 o
   2  18   0        3.99        6.65     11.35 o
   3  18   0       40.93       37.01      7.24 o
   4  18   0       29.05       18.39      7.46 o
   1  19   0        0.06        0.58      4.51 o
   2  19   0       17.73       21.07      6.03 o
   3  19   0       16.20       20.07      6.89 o
   0  20   0      100.40       93.31     11.32 o
   1  20   0       41.15       45.42      6.70 o
   2  20   0        9.13        6.24      8.99 o
   1  21   0        9.74       13.13      5.80 o
  -7   1   1        9.23        6.51     10.73 o
  -6   1   1        0.01       -6.09      6.09 o
  -5   1   1        4.62       11.09      3.49 o
  -4   1   1       61.66       64.90      3.80 o
  -3   1   1      805.48      872.53     10.16 o
  -2   1   1     2286.05     2133.19     20.97 o
  -1   1   1      343.35      285.89      4.95 o
   0   1   1      738.53      821.30     13.94 o
   1   1   1    38913.11    38471.19    410.75 o
   2   1   1     1372.15     1463.35     13.00 o
   3   1   1      720.95      777.08      9.88 o
   4   1   1      249.88      255.69      5.99 o
   5   1   1      128.12      139.60      5.26 o
   6   1   1        0.41       -4.50      6.53 o
   7   1   1        0.03      -10.09     10.09 o
  -7   2   1       68.04       58.75     12.09 o
  -6   2   1      295.87      287.81     12.56 o
  -5   2   1      282.12      257.61      7.98 o
  -4   2   1     3270.94     3583.78     33.84 o
  -3   2   1      286.39      301.39      6.83 o
  -2   2   1     2944.56     2805.46     24.53 o
  -1   2   1     2335.02     2124.39     19.02 o
   0   2   1     2185.96     2300.27     22.47 o
   1   2   1     5156.79     5331.62     41.49 o
   2   2   1      912.59      953.64     11.07 o
   3   2   1      333.05      350.16      6.01 o
   4   2   1      555.39      552.50      8.62 o
   5   2   1        0.29        5.04      3.04 o
   6   2   1       38.21       19.06      7.58 o
   7   2   1      108.31      113.81     13.66 o
  -7   3   1        4.62       -2.94     10.33 o
  -6   3   1       56.34       47.91      5.78 o
  -5   3   1        1.24        1.92      3.12 o
  -4   3   1      546.56      599.13     10.07 o
  -3   3   1      313.82      321.57      5.89 o
  -2   3   1      223.18      203.69      5.59 o
  -1   3   1      426.32      408.71      4.15 o
   0   3   1      103.91       93.91      1.89 o
   1   3   1    24234.90    24711.76    173.95 o
   2   3   1     1085.82     1174.85     11.08 o
   3   3   1      115.10      108.24      3.79 o
   4   3   1      428.38      422.60      8.25 o
   5   3   1       11.07       21.56      4.49 o
   6   3   1        6.08        0.23      7.64 o
   7   3   1       15.81       10.75     11.37 o
  -7   4   1       33.57       29.17     11.18 o
  -6   4   1        2.92        5.75      4.01 o
  -5   4   1       18.54       15.33      3.72 o
  -4   4   1      346.22      392.42      6.68 o
  -3   4   1       10.09        9.54      2.35 o
  -2   4   1      236.04      261.47      5.28 o
  -1   4   1      164.97      234.80      2.95 o
   0   4   1       50.43       40.69      2.14 o
   1   4   1    15469.53    16254.77    108.39 o
   2   4   1      631.84      676.17      7.70 o
   3   4   1       20.86       25.61      2.57 o
   4   4   1      355.64      369.20      7.13 o
   5   4   1      359.81      337.46      9.42 o
   6   4   1       73.82       71.35      9.07 o
   7   4   1       13.06       15.75     11.09 o
  -7   5   1        2.27       -6.77      6.77 o
  -6   5   1        0.28        3.70      5.28 o
  -5   5   1        8.15        8.28      3.68 o
  -4   5   1      887.63      882.35     11.87 o
  -3   5   1      157.71      143.86      4.37 o
  -2   5   1        4.22        1.97      1.45 o
  -1   5   1     2157.19     2096.38     14.17 o
   0   5   1       67.40       87.82      2.41 o
   1   5   1     2144.73     2075.18     15.82 o
   2   5   1       89.58      121.03      2.81 o
   3   5   1      853.33      851.11      9.91 o
   4   5   1      112.60      113.23      6.50 o
   5   5   1       38.44       39.19      5.10 o
   6   5   1        9.54       21.26      7.06 o
   7   5   1        0.04       -7.54      7.54 o
  -7   6   1        7.03       -1.73      7.25 o
  -6   6   1      264.88      256.26     16.40 o
  -5   6   1     1060.13     1030.18     17.01 o
  -4   6   1     1723.82     1718.99     18.45 o
  -3   6   1      567.56      553.20      8.17 o
  -2   6   1      359.79      315.62      4.67 o
  -1   6   1      748.12      796.33      6.57 o
   0   6   1    15297.75    15176.78    122.60 o
   1   6   1     4879.43     5254.30     36.89 o
   2   6   1      173.21      186.10      3.93 o
   3   6   1      788.99      753.66      9.96 o
   4   6   1     1572.09     1593.10     18.73 o
   5   6   1       94.46      109.12      7.15 o
   6   6   1       93.61       99.85      8.11 o
   7   6   1       25.63       30.20      8.98 o
  -7   7   1        0.02       -6.61      6.61 o
  -6   7   1       45.88       53.78      7.69 o
  -5   7   1        3.14       10.57      4.26 o
  -4   7   1       36.03       46.15      3.97 o
  -3   7   1      927.45      879.75     12.51 o
  -2   7   1      109.83      114.80      3.50 o
  -1   7   1      513.79      524.38      4.70 o
   0   7   1      118.46      101.78      2.61 o
   1   7   1     4965.69     4985.41     35.35 o
   2   7   1      531.13      527.80      6.22 o
   3   7   1       10.78       15.21      2.78 o
   4   7   1      482.39      469.46      8.80 o
   5   7   1       94.00      101.86      6.46 o
   6   7   1       22.76       17.16      6.27 o
   7   7   1        8.85        5.57      9.43 o
  -7   8   1        1.67       -1.62      6.25 o
  -6   8   1       44.06       43.15      6.53 o
  -5   8   1       21.43       22.16      7.39 o
  -4   8   1      149.05      163.54      6.64 o
  -3   8   1        3.10        2.75      2.27 o
  -2   8   1       98.44      106.09      3.08 o
  -1   8   1     1371.41     1395.46     10.35 o
   0   8   1      662.01      680.99      7.64 o
   1   8   1      800.55      835.85      8.60 o
   2   8   1       55.98       53.83      2.48 o
   3   8   1       49.85       43.75      3.30 o
   4   8   1      431.98      417.56      9.50 o
   5   8   1       34.11       22.36      5.77 o
   6   8   1        2.81       -5.96      5.96 o
  -7   9   1        4.19       -7.34      7.34 o
  -6   9   1        0.24        4.39      5.56 o
  -5   9   1        0.00        0.22      4.59 o
  -4   9   1      452.98      456.76      8.67 o
  -3   9   1      997.88      975.75     11.24 o
  -2   9   1      165.39      148.40      3.18 o
  -1   9   1       33.00       35.19      1.65 o
   0   9   1       99.13      123.41      2.48 o
   1   9   1      902.60      985.09     10.36 o
   2   9   1     2209.00     2272.13     17.86 o
   3   9   1      756.73      776.35      9.52 o
   4   9   1      101.15       91.69      5.62 o
   5   9   1       20.36        5.90      5.32 o
   6   9   1       18.39       10.63      6.15 o
  -6  10   1      350.78      346.38     11.57 o
  -5  10   1      273.09      274.10      9.51 o
  -4  10   1      142.55      140.37      5.85 o
  -3  10   1        0.84       -0.13      2.31 o
  -2  10   1      255.21      231.06      3.90 o
  -1  10   1      430.04      471.86      4.96 o
   0  10   1     1108.06     1106.72     10.41 o
   1  10   1      722.01      712.60      8.13 o
   2  10   1       14.35       19.39      2.08 o
   3  10   1     1664.11     1619.65     15.69 o
   4  10   1      756.40      701.26     14.83 o
   5  10   1       47.33       53.29      6.25 o
   6  10   1       41.23       28.03      6.87 o
  -6  11   1       38.99       37.15      7.36 o
  -5  11   1       16.89        7.62      4.68 o
  -4  11   1      123.13      121.71      5.65 o
  -3  11   1       59.89       51.65      3.40 o
  -2  11   1       30.37       30.51      2.50 o
  -1  11   1      132.88      126.75      2.87 o
   0  11   1     1355.07     1359.77     11.83 o
   1  11   1     1935.97     1987.68     17.51 o
   2  11   1       16.36       21.31      2.22 o
   3  11   1      315.05      305.92      6.84 o
   4  11   1      107.74      122.43      6.81 o
   5  11   1      129.54      121.74      7.57 o
   6  11   1       75.67       83.82      7.81 o
  -6  12   1        0.05       -2.02      8.95 o
  -5  12   1        0.33       -1.58      4.67 o
  -4  12   1       36.74       33.07      5.09 o
  -3  12   1      149.93      163.29      9.41 o
  -2  12   1       96.49      107.63      3.48 o
  -1  12   1      105.83      108.67      3.36 o
   0  12   1        0.25        6.87      1.65 o
   1  12   1      133.05      136.90      3.82 o
   2  12   1      156.88      154.76      4.74 o
   3  12   1       10.33       15.16      3.22 o
   4  12   1      272.86      274.38      8.97 o
   5  12   1        5.89        6.59      5.15 o
   6  12   1        0.01       -6.46      6.46 o
  -6  13   1        3.35       -2.08      6.61 o
  -5  13   1        0.01       -0.19      5.15 o
  -4  13   1        0.26        1.92      4.20 o
  -3  13   1      165.77      176.60      6.59 o
  -2  13   1      327.43      296.67      6.37 o
  -1  13   1       25.07       33.56      2.47 o
   0  13   1      349.81      364.65      5.25 o
   1  13   1      763.70      776.37      9.69 o
   2  13   1     1126.78     1090.84     12.17 o
   3  13   1     1086.93     1095.23     15.78 o
   4  13   1        7.05        2.39      4.92 o
   5  13   1        0.24        3.54      5.44 o
  -5  14   1       46.71       49.11      8.87 o
  -4  14   1      272.42      295.55     10.87 o
  -3  14   1       93.36       89.30     11.76 o
  -2  14   1       23.15       34.57      3.25 o
  -1  14   1      778.69      739.67     10.54 o
   0  14   1      215.31      212.37      5.58 o
   1  14   1      676.41      644.26      9.99 o
   2  14   1      448.79      407.75     12.69 o
   3  14   1      895.85      877.06     15.76 o
   4  14   1      145.92      144.73      8.20 o
   5  14   1       10.66       11.02      6.51 o
  -5  15   1        6.05       12.73      5.99 o
  -4  15   1        1.71        1.04      4.65 o
  -3  15   1       38.18       50.52      6.10 o
  -2  15   1      107.45      106.75      5.13 o
  -1  15   1       37.54       57.12      5.33 o
   0  15   1     1094.09     1012.04     17.94 o
   1  15   1     1316.80     1279.50     18.22 o
   2  15   1      218.08      200.44      6.68 o
   3  15   1       40.36       54.48      6.65 o
   4  15   1       51.07       56.65      7.47 o
   5  15   1       75.57       65.08     12.46 o
  -5  16   1        4.86        3.96      6.28 o
  -4  16   1       15.18       13.80      8.00 o
  -3  16   1       79.55       88.01     13.50 o
  -2  16   1        2.68        3.97      3.34 o
  -1  16   1        0.28        0.15      3.53 o
   0  16   1       65.60       63.18      6.70 o
   1  16   1       23.86       23.30      4.20 o
   2  16   1       16.38       20.54      4.14 o
   3  16   1       10.06       10.76      5.98 o
   4  16   1       70.55       75.56     18.61 o
  -4  17   1        5.27       10.11      7.74 o
  -3  17   1        7.76        7.01      5.37 o
  -2  17   1       61.02       70.80      5.61 o
  -1  17   1       29.83       27.76      4.41 o
   0  17   1      494.84      489.98     14.09 o
   1  17   1      152.54      145.36      6.72 o
   2  17   1      173.37      169.98     11.33 o
   3  17   1       27.43       12.04      7.23 o
   4  17   1        9.89        4.20      6.64 o
  -4  18   1       50.65       44.12      8.52 o
  -3  18   1        0.67       -3.71      5.28 o
  -2  18   1       48.44       54.15     12.79 o
  -1  18   1      162.31      153.10     18.33 o
   0  18   1        1.08        6.46      4.35 o
   1  18   1        2.90        2.80      3.68 o
   2  18   1      117.45      112.02     13.74 o
   3  18   1      201.78      174.36     11.59 o
  -3  19   1       74.22       63.46     10.34 o
  -2  19   1      104.20      107.58      8.81 o
  -1  19   1        0.15       -2.19      4.42 o
   0  19   1      132.85      146.39      9.02 o
   1  19   1      187.52      192.77     10.31 o
   2  19   1        6.95       24.87      6.43 o
   3  19   1        0.89        2.86      6.19 o
  -2  20   1        5.62        9.06      5.57 o
  -1  20   1       33.35       20.22      5.83 o
   0  20   1        0.11       11.49      5.03 o
   1  20   1       67.18       72.81     12.45 o
   2  20   1       19.15       10.71      8.74 o
  -1  21   1        0.96        0.15      5.17 o
   0  21   1       20.70       15.53      6.22 o
  -8   0   2        7.52       -4.28     31.06 o
  -7   0   2        6.54       29.31     14.73 o
  -6   0   2       16.82        2.21     21.13 o
  -5   0   2      349.74      390.51     11.72 o
  -4   0   2     2927.57     3211.84     40.29 o
  -3   0   2      772.19      770.51     13.00 o
  -2   0   2     5992.81     5928.30     73.92 o
  -1   0   2     1768.16     1895.44     21.17 o
   0   0   2     1970.49     2101.50     20.47 o
   1   0   2        7.38        3.06      2.01 o
   2   0   2      663.29      750.19     12.09 o
   3   0   2      252.87      326.51     10.86 o
   4   0   2        0.63        2.42      2.93 o
   5   0   2      809.34      795.61     22.25 o
   6   0   2        8.87      -12.73     12.73 o
   7   0   2       58.44       56.04     17.90 o
  -8   1   2       13.99        4.87     12.15 o
  -7   1   2       59.69       59.37     11.49 o
  -6   1   2      105.03      108.49      7.74 o
  -5   1   2       93.59       93.94      4.79 o
  -4   1   2      288.66      298.53      6.75 o
  -3   1   2     2348.80     2568.23     23.97 o
  -2   1   2      726.81      706.70      8.12 o
  -1   1   2      992.54      905.21     11.11 o
   0   1   2     3116.42     3129.39     23.73 o
   1   1   2     1153.35     1242.25     12.32 o
   2   1   2      402.94      467.29      6.34 o
   3   1   2      328.24      361.37      5.64 o
   4   1   2      461.92      483.71      7.94 o
   5   1   2      683.62      646.44     14.05 o
   6   1   2       11.21        2.47      7.31 o
   7   1   2        1.40      -10.58     10.58 o
  -7   2   2        3.24        4.55     10.31 o
  -6   2   2       21.86       20.57      5.65 o
  -5   2   2       85.52      104.12      5.13 o
  -4   2   2       28.48       32.57      4.55 o
  -3   2   2      186.28      216.68      4.94 o
  -2   2   2       10.53        3.03      1.88 o
  -1   2   2     1586.09     1479.44     11.77 o
   0   2   2      158.07      153.20      2.64 o
   1   2   2     4328.35     4312.81     33.42 o
   2   2   2     1997.12     2005.75     19.67 o
   3   2   2       14.34       18.16      1.95 o
   4   2   2        3.91        4.65      2.38 o
   5   2   2      158.65      153.30      9.56 o
   6   2   2        1.76       -2.28      7.05 o
   7   2   2        0.00      -10.47     10.47 o
  -7   3   2       86.48       69.54     11.73 o
  -6   3   2      222.39      199.07      8.22 o
  -5   3   2      509.77      463.75     12.37 o
  -4   3   2      546.19      533.89      9.19 o
  -3   3   2     2737.87     2885.16     28.82 o
  -2   3   2        5.70        7.18      1.89 o
  -1   3   2      631.20      643.23      5.42 o
   0   3   2        1.65        4.09      1.96 o
   1   3   2     2255.67     2252.32     18.09 o
   2   3   2      499.08      485.04      8.42 o
   3   3   2     1957.65     2045.80     18.43 o
   4   3   2     1605.31     1525.35     15.96 o
   5   3   2      720.62      703.31     16.58 o
   6   3   2        0.05       -3.21      7.36 o
   7   3   2        7.94      -10.68     10.68 o
  -7   4   2       16.06       12.12     10.73 o
  -6   4   2       31.64       41.17      5.44 o
  -5   4   2        2.75        2.19      3.71 o
  -4   4   2      463.31      574.15      8.37 o
  -3   4   2       34.21       26.50      2.77 o
  -2   4   2     1754.23     1565.28     13.93 o
  -1   4   2        0.63       -0.88      0.88 o
   0   4   2      644.45      650.70      8.24 o
   1   4   2      868.62      897.81      8.10 o
   2   4   2     1874.05     1837.50     17.25 o
   3   4   2       63.84       67.96      3.95 o
   4   4   2       58.41       58.61      3.75 o
   5   4   2      395.18      417.81     10.41 o
   6   4   2       40.85       32.11      7.91 o
   7   4   2       37.26       24.11     11.71 o
  -7   5   2       47.11       47.99      7.57 o
  -6   5   2       60.22       61.52      7.85 o
  -5   5   2      458.24      475.58      9.56 o
  -4   5   2        0.05        2.57      2.57 o
  -3   5   2      375.26      366.45      6.70 o
  -2   5   2      422.72      437.59      5.34 o
  -1   5   2     1726.70     1681.34     13.77 o
   0   5   2      458.01      437.51      5.59 o
   1   5   2     4724.73     4813.55     33.98 o
   2   5   2      374.76      452.73      6.14 o
   3   5   2       71.64       77.89      3.39 o
   4   5   2     1042.22     1065.39     14.76 o
   5   5   2      201.42      202.76      8.08 o
   6   5   2       90.88       91.85      9.54 o
   7   5   2        2.70       -1.04      7.68 o
  -7   6   2        7.08        0.57      5.52 o
  -6   6   2       72.74       64.86      6.74 o
  -5   6   2      116.41      121.25      6.65 o
  -4   6   2        8.58        6.77      2.91 o
  -3   6   2     1578.84     1594.57     17.02 o
  -2   6   2       45.21       55.50      2.11 o
  -1   6   2      308.83      266.67      3.89 o
   0   6   2       17.44       13.61      1.78 o
   1   6   2      481.42      484.16      5.62 o
   2   6   2      996.80     1034.20     10.75 o
   3   6   2      226.13      217.30      7.36 o
   4   6   2      123.65      134.98      6.88 o
   5   6   2       51.42       48.47      5.93 o
   6   6   2       52.30       63.98     10.75 o
  -7   7   2       17.34       17.64      6.68 o
  -6   7   2       76.81       75.97      7.02 o
  -5   7   2      810.69      776.78     12.41 o
  -4   7   2       46.68       47.40      3.79 o
  -3   7   2     1258.68     1346.78     15.15 o
  -2   7   2      426.06      422.20      4.96 o
  -1   7   2     1594.63     1500.30     13.10 o
   0   7   2      349.72      351.81      4.93 o
   1   7   2      889.32      866.84      8.41 o
   2   7   2     1100.70     1119.12     10.23 o
   3   7   2     1322.23     1337.98     14.04 o
   4   7   2     1950.68     1934.56     22.72 o
   5   7   2       47.42       46.05      4.94 o
   6   7   2       35.77       35.43      7.72 o
  -7   8   2       32.41       31.30      9.96 o
  -6   8   2        2.56       -2.43      4.88 o
  -5   8   2      218.45      217.11      7.79 o
  -4   8   2        6.48        9.40      3.15 o
  -3   8   2     1302.96     1297.45     14.02 o
  -2   8   2      163.41      176.32      3.29 o
  -1   8   2      363.37      321.34      5.04 o
   0   8   2      948.49      999.38     10.27 o
   1   8   2      265.38      246.60      4.59 o
   2   8   2     2083.62     2195.72     17.31 o
   3   8   2      362.52      353.13      6.60 o
   4   8   2       11.09       13.17      4.50 o
   5   8   2      251.45      264.21     12.06 o
   6   8   2        4.12       -5.44      5.44 o
  -7   9   2        3.04       -5.99      6.57 o
  -6   9   2       82.99       90.70      7.31 o
  -5   9   2      616.83      583.74     14.35 o
  -4   9   2      232.96      201.73      6.03 o
  -3   9   2       97.46       91.18      3.66 o
  -2   9   2      247.39      211.90      3.61 o
  -1   9   2       17.27       25.94      1.56 o
   0   9   2      115.28       80.51      2.74 o
   1   9   2     2121.09     2101.54     19.38 o
   2   9   2      536.10      568.79      6.92 o
   3   9   2        0.07        4.64      2.41 o
   4   9   2     1863.54     1798.18     21.94 o
   5   9   2      400.07      372.32     11.33 o
   6   9   2        7.71        5.66      5.81 o
  -7  10   2       37.25       19.18      7.98 o
  -6  10   2        0.07        0.93      5.02 o
  -5  10   2        0.50        5.42      4.51 o
  -4  10   2       29.74       36.25      3.99 o
  -3  10   2       86.41       87.36      3.71 o
  -2  10   2       15.80       16.97      1.65 o
  -1  10   2      395.81      450.90      5.20 o
   0  10   2       28.04       49.38      2.45 o
   1  10   2     1282.04     1267.85     12.25 o
   2  10   2      155.51      142.52      3.78 o
   3  10   2      162.88      162.11      5.04 o
   4  10   2      659.93      669.83     13.45 o
   5  10   2        2.57        6.99      5.24 o
   6  10   2        7.08        4.12      6.21 o
  -6  11   2       51.20       41.78      7.17 o
  -5  11   2      194.68      206.24      9.32 o
  -4  11   2       45.58       41.23      4.64 o
  -3  11   2       12.34       10.16      2.45 o
  -2  11   2      474.76      463.95      5.97 o
  -1  11   2      343.49      344.03      5.08 o
   0  11   2      265.33      240.57      7.09 o
   1  11   2       37.30       43.71      3.00 o
   2  11   2        1.08        6.53      1.97 o
   3  11   2      103.72      112.13      5.73 o
   4  11   2     1503.04     1507.05     21.25 o
   5  11   2       43.45       39.92      6.36 o
   6  11   2        0.05       -5.85      5.85 o
  -6  12   2        1.23       -4.63      6.30 o
  -5  12   2       65.27       52.19      6.26 o
  -4  12   2       64.08       63.07      7.36 o
  -3  12   2       59.31       65.69      4.82 o
  -2  12   2      794.67      781.78     10.17 o
  -1  12   2      196.08      202.06      4.13 o
   0  12   2       52.31       58.71      2.70 o
   1  12   2      272.83      272.84      6.04 o
   2  12   2      521.91      509.63      8.56 o
   3  12   2      131.21      143.87      6.36 o
   4  12   2       46.39       49.48      5.57 o
   5  12   2       14.98       11.19      5.44 o
  -6  13   2        2.43        5.77      6.70 o
  -5  13   2       74.94       64.93      7.36 o
  -4  13   2      187.81      190.43     13.79 o
  -3  13   2      337.01      325.82      8.33 o
  -2  13   2      152.99      145.09      6.36 o
  -1  13   2       35.10       39.11      2.43 o
   0  13   2      364.90      373.11      6.50 o
   1  13   2      726.81      718.31     10.42 o
   2  13   2       22.69       20.47      3.63 o
   3  13   2      162.39      148.03      6.68 o
   4  13   2       89.14       92.74      7.42 o
   5  13   2      161.18      169.71      8.79 o
  -6  14   2        9.38       22.65      7.20 o
  -5  14   2        7.82       12.64      5.93 o
  -4  14   2        0.00       -0.77      4.43 o
  -3  14   2        4.99       11.29      4.50 o
  -2  14   2      217.44      208.90      6.02 o
  -1  14   2       84.10       87.90      3.78 o
   0  14   2       24.76       25.65      2.92 o
   1  14   2      446.81      422.77      8.80 o
   2  14   2      112.33      119.54      5.32 o
   3  14   2      108.51      120.77      9.38 o
   4  14   2       98.70      102.51     12.37 o
   5  14   2        0.16        5.71      7.13 o
  -5  15   2        5.41       14.30      7.51 o
  -4  15   2       63.77       68.94      6.76 o
  -3  15   2      362.30      353.08     10.56 o
  -2  15   2      311.66      295.62      7.60 o
  -1  15   2      885.00      830.82     13.13 o
   0  15   2      153.63      138.37      5.80 o
   1  15   2       23.51       30.75      5.81 o
   2  15   2      130.19      119.21      7.78 o
   3  15   2       12.09       15.60      5.48 o
   4  15   2      173.38      200.57     16.06 o
   5  15   2       26.86       32.16     11.15 o
  -5  16   2        0.00       -4.04      5.43 o
  -4  16   2       23.16       23.08      6.13 o
  -3  16   2        2.37        2.60      7.70 o
  -2  16   2      883.53      843.10     14.67 o
  -1  16   2        9.96       14.28      3.31 o
   0  16   2        1.33        0.79      3.64 o
   1  16   2      130.05      127.51      9.05 o
   2  16   2      186.48      187.04     10.44 o
   3  16   2      190.28      233.62     12.82 o
   4  16   2       27.70       19.52      7.42 o
  -4  17   2        2.97       11.96      9.04 o
  -3  17   2        3.11        7.42      7.93 o
  -2  17   2       85.51       83.69      6.52 o
  -1  17   2       62.16       60.83      5.23 o
   0  17   2      419.70      414.71     12.83 o
   1  17   2      203.53      179.46     13.64 o
   2  17   2        3.66        5.06      5.03 o
   3  17   2        0.06        1.91      5.77 o
   4  17   2        4.71       -4.41      6.50 o
  -4  18   2        5.24        9.74      9.08 o
  -3  18   2       14.05       20.25      6.25 o
  -2  18   2       14.77       11.89      5.16 o
  -1  18   2       19.93       17.16      4.82 o
   0  18   2        0.31        3.66      3.95 o
   1  18   2      135.29      131.38      6.41 o
   2  18   2        4.31       -4.14      5.07 o
   3  18   2       74.84       73.96     11.54 o
  -3  19   2        2.61       -0.16      5.49 o
  -2  19   2        0.90       -1.72      4.99 o
  -1  19   2      151.59      172.49      9.50 o
   0  19   2       33.82       43.24      6.04 o
   1  19   2      112.59      101.56     18.83 o
   2  19   2      127.60      137.72     10.06 o
  -2  20   2       39.05       39.74      6.92 o
  -1  20   2       27.78       28.51      5.93 o
   0  20   2       49.21       46.30     13.36 o
   1  20   2      159.14      189.11     10.72 o
   2  20   2       69.97       64.63     17.79 o
  -1  21   2        0.12        4.25      5.15 o
   0  21   2       52.02       50.62      9.46 o
  -8   1   3        3.24        6.24     11.72 o
  -7   1   3        0.02       -9.15      9.15 o
  -6   1   3       50.75       46.53      7.31 o
  -5   1   3       80.81       78.41      4.48 o
  -4   1   3      653.17      650.71      9.98 o
  -3   1   3     2088.25     2000.40     18.13 o
  -2   1   3     8466.30     7787.60     63.04 o
  -1   1   3    18002.36    17859.69    421.62 o
   0   1   3      467.39      451.08      4.52 o
   1   1   3       49.91       43.06      2.55 o
   2   1   3      314.38      278.65      5.48 o
   3   1   3       51.88       67.92      3.14 o
   4   1   3      461.18      433.44     10.62 o
   5   1   3      254.39      256.52     10.24 o
   6   1   3       39.17       22.93     10.63 o
  -8   2   3       31.96       32.57     12.17 o
  -7   2   3       21.27       18.75     10.23 o
  -6   2   3      110.16       84.74      6.80 o
  -5   2   3      136.62      122.92      7.34 o
  -4   2   3      198.96      187.15      5.19 o
  -3   2   3       85.79       61.20      3.20 o
  -2   2   3      589.19      552.68      6.47 o
  -1   2   3      345.03      335.01      4.12 o
   0   2   3      417.56      422.06      5.48 o
   1   2   3    10445.43    10355.34     77.24 o
   2   2   3      709.25      788.90     10.30 o
   3   2   3       73.18       77.75      4.62 o
   4   2   3      157.78      167.97      4.71 o
   5   2   3     1249.66     1221.12     22.64 o
   6   2   3      797.62      745.27     19.25 o
  -8   3   3        7.19       -8.55     11.35 o
  -7   3   3       12.13       17.29     14.06 o
  -6   3   3        4.24        1.05      4.86 o
  -5   3   3      145.67      142.68      6.12 o
  -4   3   3      941.85      907.58     11.30 o
  -3   3   3       55.64       85.15      4.01 o
  -2   3   3      639.15      617.09      7.62 o
  -1   3   3     2269.48     2149.68     17.21 o
   0   3   3     5179.17     4979.94     40.12 o
   1   3   3     1435.84     1378.84     12.76 o
   2   3   3      190.01      199.85      5.26 o
   3   3   3      108.68      108.59      5.31 o
   4   3   3      998.51      974.80     13.42 o
   5   3   3      403.44      376.78     20.78 o
   6   3   3       43.68       39.30      8.41 o
  -7   4   3       36.31       62.33      8.88 o
  -6   4   3      185.39      169.41      8.77 o
  -5   4   3        3.92       10.32      3.79 o
  -4   4   3       81.35      105.06      4.77 o
  -3   4   3       30.61       39.46      4.05 o
  -2   4   3      394.31      431.82      5.36 o
  -1   4   3      127.36       89.80      2.58 o
   0   4   3      184.56      193.86      3.59 o
   1   4   3      973.50      979.41      9.50 o
   2   4   3      477.64      499.62      8.02 o
   3   4   3        7.45        8.34      3.53 o
   4   4   3        0.01        1.09      3.25 o
   5   4   3       65.47       63.77      8.01 o
   6   4   3       80.89       76.31      9.19 o
  -7   5   3      105.07      123.22     12.35 o
  -6   5   3      108.65       91.94     10.09 o
  -5   5   3       49.23       46.75      4.74 o
  -4   5   3        8.94       10.16      2.95 o
  -3   5   3      353.88      379.79      6.81 o
  -2   5   3      216.57      274.28      3.83 o
  -1   5   3      228.92      209.39      3.96 o
   0   5   3      172.81      201.32      5.27 o
   1   5   3      647.82      691.21      6.89 o
   2   5   3      565.54      535.46      8.74 o
   3   5   3      215.71      214.68      4.84 o
   4   5   3     1373.81     1335.07     17.91 o
   5   5   3      100.80       97.73      7.82 o
   6   5   3       39.84       40.86      8.34 o
  -7   6   3       70.01       92.95      8.18 o
  -6   6   3       16.74       21.73      5.83 o
  -5   6   3      358.94      369.47      8.52 o
  -4   6   3      819.57      749.77     11.30 o
  -3   6   3     1834.09     1896.97     18.20 o
  -2   6   3       39.47       41.10      1.83 o
  -1   6   3       10.86        7.29      1.72 o
   0   6   3      256.25      225.10      3.87 o
   1   6   3     1804.08     1749.45     15.61 o
   2   6   3       31.94       30.80      2.26 o
   3   6   3      104.13      112.74      3.81 o
   4   6   3      614.12      593.78     13.32 o
   5   6   3     1288.48     1342.10     31.51 o
   6   6   3       20.29       10.03      7.59 o
  -7   7   3        0.41       -5.65      5.65 o
  -6   7   3      113.58      136.93      7.88 o
  -5   7   3       55.29       71.70      5.56 o
  -4   7   3      372.72      387.27      8.14 o
  -3   7   3        3.43        8.55      2.34 o
  -2   7   3     2481.84     2566.34     20.03 o
  -1   7   3      237.37      277.99      5.27 o
   0   7   3     3368.68     3446.71     32.50 o
   1   7   3      127.26      126.60      3.14 o
   2   7   3      355.81      381.59      6.03 o
   3   7   3      277.51      287.22      6.58 o
   4   7   3       19.19       24.81      5.38 o
   5   7   3      199.08      223.89      9.96 o
   6   7   3       74.98       67.19      8.94 o
  -7   8   3        6.07        2.35      7.15 o
  -6   8   3        2.60        3.21      4.92 o
  -5   8   3      181.37      189.55      7.12 o
  -4   8   3       84.74       84.59      4.61 o
  -3   8   3      153.50      165.82      4.39 o
  -2   8   3      251.80      262.55      4.10 o
  -1   8   3       40.67       35.47      2.52 o
   0   8   3     2466.01     2518.05     25.11 o
   1   8   3        8.53        8.66      1.66 o
   2   8   3      534.73      536.93      7.12 o
   3   8   3       59.24       61.94      3.33 o
   4   8   3       10.10       16.40      4.48 o
   5   8   3       27.62       16.33      5.40 o
   6   8   3        5.21       -8.54      8.61 o
  -7   9   3       27.76       30.86      6.86 o
  -6   9   3       63.75       58.58      6.61 o
  -5   9   3      257.52      252.64      8.12 o
  -4   9   3       64.84       60.36      3.92 o
  -3   9   3      154.75      152.03      4.09 o
  -2   9   3       21.09       20.92      1.78 o
  -1   9   3       56.47       44.50      2.74 o
   0   9   3     1066.15     1115.20     13.29 o
   1   9   3       42.71       53.57      2.55 o
   2   9   3      499.09      482.35      6.89 o
   3   9   3      307.10      314.89      7.89 o
   4   9   3      402.51      390.81     11.15 o
   5   9   3      106.18      124.90      8.15 o
   6   9   3        2.03       -5.34      6.70 o
  -7  10   3       37.81       40.93      7.93 o
  -6  10   3        3.78       -4.84      5.13 o
  -5  10   3      585.96      539.43     11.02 o
  -4  10   3       56.37       51.10      4.15 o
  -3  10   3       44.41       48.83      3.04 o
  -2  10   3      447.70      454.30      5.65 o
  -1  10   3        2.96        1.79      1.81 o
   0  10   3      171.16      190.89      4.87 o
   1  10   3       38.54       25.86      2.29 o
   2  10   3      653.43      668.84      7.95 o
   3  10   3        0.86        0.19      3.42 o
   4  10   3       85.27       75.04      6.48 o
   5  10   3      657.71      671.16     20.85 o
   6  10   3       32.48       26.42      8.01 o
  -7  11   3       11.52       20.63      7.49 o
  -6  11   3       54.67       47.55      7.12 o
  -5  11   3        0.64        0.32      5.51 o
  -4  11   3       21.03       26.83      4.06 o
  -3  11   3        0.90        0.49      2.37 o
  -2  11   3     1166.52     1173.34     11.39 o
  -1  11   3      326.92      293.81      6.11 o
   0  11   3      510.13      519.04      8.48 o
   1  11   3      457.69      483.55      6.88 o
   2  11   3        5.82        9.63      2.54 o
   3  11   3        6.05        4.23      3.91 o
   4  11   3       24.85       15.87      4.98 o
   5  11   3       14.16       15.64      5.76 o
  -6  12   3        1.43       22.44      8.21 o
  -5  12   3       21.05       30.80      5.59 o
  -4  12   3      141.28      152.93      6.72 o
  -3  12   3      148.01      147.65      5.38 o
  -2  12   3       13.06       15.70      2.11 o
  -1  12   3       12.16       21.39      2.72 o
   0  12   3      227.36      250.74      8.84 o
   1  12   3       72.26       64.42      3.24 o
   2  12   3       21.58       30.68      3.27 o
   3  12   3       82.69       92.11      5.81 o
   4  12   3       33.12       27.61      5.27 o
   5  12   3       17.75        2.42      5.34 o
  -6  13   3        0.09       10.09      6.37 o
  -5  13   3       53.17       57.59      6.74 o
  -4  13   3      133.04      140.65      7.37 o
  -3  13   3       24.48       33.43      4.69 o
  -2  13   3      150.83      157.22      4.65 o
  -1  13   3      779.92      756.28     11.61 o
   0  13   3      464.16      454.82     10.67 o
   1  13   3       42.96       44.48      3.47 o
   2  13   3      106.91      109.76      5.63 o
   3  13   3       17.19       19.01      4.59 o
   4  13   3      143.29      161.34      8.44 o
   5  13   3       64.74       73.90      7.79 o
  -6  14   3        3.28        9.12      8.59 o
  -5  14   3        1.92        9.31      5.63 o
  -4  14   3      157.94      147.70     16.35 o
  -3  14   3      520.83      489.35     11.91 o
  -2  14   3      470.25      440.87      8.92 o
  -1  14   3      116.08      130.49      4.09 o
   0  14   3      233.03      226.25      6.89 o
   1  14   3      159.13      150.32      6.19 o
   2  14   3        1.91       -1.36      3.81 o
   3  14   3       13.14       12.25      4.75 o
   4  14   3        4.57        5.71      4.80 o
   5  14   3      108.71      127.41     11.42 o
  -5  15   3       24.22       47.62     14.64 o
  -4  15   3       29.74       41.61      8.95 o
  -3  15   3       28.07       34.99      8.23 o
  -2  15   3      262.17      236.75      6.91 o
  -1  15   3     1459.76     1377.00     16.28 o
   0  15   3        1.28        4.94      3.70 o
   1  15   3       10.17        6.31      5.46 o
   2  15   3        0.01        3.58      3.85 o
   3  15   3        2.86       -3.40      5.42 o
   4  15   3       54.56       79.72     21.33 o
  -5  16   3       12.54       37.34     14.34 o
  -4  16   3        3.60        8.68     12.33 o
  -3  16   3        0.03        5.05      5.39 o
  -2  16   3        2.27        4.30      3.13 o
  -1  16   3      110.71      124.98      4.91 o
   0  16   3      424.57      416.57      8.26 o
   1  16   3      275.20      258.44     10.39 o
   2  16   3      162.71      155.79     18.23 o
   3  16   3        0.69       -0.50      5.66 o
   4  16   3        2.22        1.99      9.90 o
  -4  17   3        0.60       11.76     10.54 o
  -3  17   3        0.96        8.72      4.45 o
  -2  17   3       32.68       35.27      6.25 o
  -1  17   3      304.56      280.92     10.20 o
   0  17   3       63.31       61.25      5.07 o
   1  17   3       67.72       65.74      6.52 o
   2  17   3      114.36       96.42      8.54 o
   3  17   3        0.18       -4.47      5.69 o
  -4  18   3       28.57       20.51     12.20 o
  -3  18   3       13.47       14.15      8.40 o
  -2  18   3       45.36       48.81     10.06 o
  -1  18   3       64.91       59.10      6.13 o
   0  18   3       10.70       14.08      4.52 o
   1  18   3      114.89      101.12     11.13 o
   2  18   3      155.72      140.08     10.10 o
   3  18   3        4.11        2.88      6.33 o
  -3  19   3        3.67        3.67      5.49 o
  -2  19   3      121.59      130.17      9.21 o
  -1  19   3      281.98      292.40     11.77 o
   0  19   3       10.88        5.88      4.39 o
   1  19   3       61.91       47.84      6.79 o
   2  19   3      101.06      125.16      9.93 o
  -2  20   3       41.06       36.70      6.82 o
  -1  20   3       49.01       38.90      6.54 o
   0  20   3       28.38       23.32      5.67 o
   1  20   3       56.83       51.71      7.08 o
  -8   0   4      309.68      272.45     29.36 o
  -7   0   4       19.14       20.31     13.82 o
  -6   0   4        4.89        5.47      7.54 o
  -5   0   4       76.63       75.07      6.07 o
  -4   0   4     1205.26     1106.40     23.24 o
  -3   0   4     1790.62     1594.01     24.87 o
  -2   0   4     7309.15     7484.06    103.20 o
  -1   0   4    45465.19    39458.67    766.12 o
   0   0   4    12772.35    12616.40    114.03 o
   1   0   4       48.03       60.58      3.84 o
   2   0   4        9.70       25.43      2.63 o
   3   0   4       13.84       19.75      5.09 o
   4   0   4       52.06       50.45      7.38 o
   5   0   4      691.40      717.88     22.38 o
   6   0   4      108.33       97.28     17.70 o
  -8   1   4        1.45       30.56     12.75 o
  -7   1   4       83.01       77.77     11.11 o
  -6   1   4      170.55      193.58      8.63 o
  -5   1   4      115.71      121.25      4.98 o
  -4   1   4       55.37       68.90      3.43 o
  -3   1   4      309.13      296.12      6.34 o
  -2   1   4      466.52      376.52      5.13 o
  -1   1   4      104.04      117.22      3.70 o
   0   1   4       64.33       59.48      2.13 o
   1   1   4       54.72       70.64      2.49 o
   2   1   4     2186.36     2291.89     22.49 o
   3   1   4        5.53       12.57      4.90 o
   4   1   4      138.49      140.34      7.19 o
   5   1   4        4.90        4.03      4.71 o
   6   1   4       52.39       31.82     10.89 o
  -8   2   4        5.74       17.18     11.40 o
  -7   2   4        9.43       -1.97      9.95 o
  -6   2   4       22.11       32.32      8.20 o
  -5   2   4        0.23        3.84      3.17 o
  -4   2   4        0.67        6.68      2.26 o
  -3   2   4      258.81      287.01      5.62 o
  -2   2   4       90.50       66.85      2.38 o
  -1   2   4      308.87      308.49      4.88 o
   0   2   4      212.38      189.56      3.42 o
   1   2   4      414.05      421.27      5.43 o
   2   2   4     1583.30     1553.08     15.31 o
   3   2   4        8.97        8.95      3.52 o
   4   2   4        0.72        3.81      3.60 o
   5   2   4       29.50       34.10      7.54 o
   6   2   4        1.66       -5.76      5.76 o
  -8   3   4       23.27       28.31     11.41 o
  -7   3   4       47.51       41.31      8.30 o
  -6   3   4       56.63       54.71      6.90 o
  -5   3   4       39.77       46.91      5.34 o
  -4   3   4        2.31        7.89      3.96 o
  -3   3   4      377.03      369.63      6.38 o
  -2   3   4      878.67      905.82      8.77 o
  -1   3   4      343.15      333.16      4.41 o
   0   3   4     4977.38     5001.12     39.14 o
   1   3   4      399.40      337.80      5.15 o
   2   3   4      851.71      827.71      9.92 o
   3   3   4       30.10       30.78      4.28 o
   4   3   4      494.34      468.38      9.38 o
   5   3   4      114.71      122.40      9.39 o
   6   3   4       60.91       55.57      9.15 o
  -8   4   4      133.37      142.32     14.07 o
  -7   4   4        1.66        8.36      6.66 o
  -6   4   4      162.83      126.57      7.83 o
  -5   4   4      360.80      365.47      8.75 o
  -4   4   4       13.30       23.75      2.95 o
  -3   4   4      870.43      835.42     10.57 o
  -2   4   4     1399.03     1446.26     13.59 o
  -1   4   4     6322.19     5773.18     42.45 o
   0   4   4      253.99      229.63      4.34 o
   1   4   4     3478.97     3560.62     27.88 o
   2   4   4      575.66      608.26      8.90 o
   3   4   4      487.51      479.00      8.09 o
   4   4   4       35.19       36.98      4.27 o
   5   4   4      625.25      606.16     16.24 o
   6   4   4      140.03      123.29     10.51 o
  -8   5   4       14.96        3.50     15.14 o
  -7   5   4      315.68      327.75     14.21 o
  -6   5   4      284.11      291.64     10.61 o
  -5   5   4       22.90       19.94      3.44 o
  -4   5   4      115.42      111.26      4.43 o
  -3   5   4       68.23       61.69      3.24 o
  -2   5   4       33.88       30.97      1.69 o
  -1   5   4      213.64      219.79      5.16 o
   0   5   4       16.69       32.09      2.10 o
   1   5   4     1856.07     1992.48     16.69 o
   2   5   4     4550.03     4419.92     40.20 o
   3   5   4       91.57       94.95      4.11 o
   4   5   4       37.50       33.52      4.72 o
   5   5   4       81.61       90.30      8.55 o
   6   5   4       28.77       22.26      8.55 o
  -7   6   4        2.52       19.20      6.26 o
  -6   6   4       59.19       53.82      6.88 o
  -5   6   4        0.05        0.35      3.49 o
  -4   6   4      403.84      411.65      8.18 o
  -3   6   4        3.67        4.84      2.49 o
  -2   6   4      189.37      183.09      3.46 o
  -1   6   4      174.57      153.40      4.52 o
   0   6   4       62.83       66.09      2.78 o
   1   6   4      167.06      175.14      3.95 o
   2   6   4     2874.05     2873.56     41.98 o
   3   6   4      264.62      251.69      8.37 o
   4   6   4        0.11       -3.03      4.06 o
   5   6   4        4.54       -6.73      6.73 o
   6   6   4        8.58       -6.38      6.88 o
  -7   7   4      170.06      175.65     11.02 o
  -6   7   4      220.46      204.95      8.78 o
  -5   7   4        7.08        9.09      3.93 o
  -4   7   4       31.83       34.30      3.43 o
  -3   7   4       75.25       75.75      3.70 o
  -2   7   4      259.53      289.84      4.36 o
  -1   7   4       91.63       88.02      3.78 o
   0   7   4     2166.70     2209.54     19.37 o
   1   7   4       40.61       38.56      2.38 o
   2   7   4     1336.16     1358.65     13.78 o
   3   7   4        4.08        4.53      3.22 o
   4   7   4        1.80        1.52      6.25 o
   5   7   4      168.10      205.05     10.88 o
   6   7   4        7.47       -2.74      7.48 o
  -7   8   4       17.80       22.94      9.51 o
  -6   8   4      101.82       95.54      7.08 o
  -5   8   4      468.23      414.73     14.44 o
  -4   8   4      237.62      218.57      6.04 o
  -3   8   4       68.63       66.17      2.95 o
  -2   8   4      404.51      439.38      5.37 o
  -1   8   4      106.59       85.63      3.84 o
   0   8   4      286.40      274.30      4.72 o
   1   8   4     1999.58     2176.48     19.81 o
   2   8   4        1.49        2.19      2.21 o
   3   8   4      226.19      226.56      6.66 o
   4   8   4      171.81      185.96      8.44 o
   5   8   4       98.71       95.62      7.95 o
   6   8   4       63.95       44.84      8.80 o
  -7   9   4      121.65      147.61     10.16 o
  -6   9   4        3.51       12.50      5.33 o
  -5   9   4        0.15        5.06      3.89 o
  -4   9   4      238.22      222.93      6.12 o
  -3   9   4       60.88       67.12      3.00 o
  -2   9   4      863.03      884.33      9.15 o
  -1   9   4     1771.01     1778.51     18.43 o
   0   9   4      564.95      560.90      8.25 o
   1   9   4      279.16      325.28      5.84 o
   2   9   4      814.48      830.32     11.33 o
   3   9   4        0.70        5.25      3.18 o
   4   9   4       60.11       61.92      6.19 o
   5   9   4      257.69      251.81     10.35 o
  -7  10   4        0.43        4.64     11.20 o
  -6  10   4       88.47       82.67      7.59 o
  -5  10   4        4.63        8.32      4.66 o
  -4  10   4       40.00       45.50      4.51 o
  -3  10   4       13.58       11.48      2.59 o
  -2  10   4      170.57      176.97      4.97 o
  -1  10   4      198.29      217.76      5.44 o
   0  10   4      459.30      488.69      7.82 o
   1  10   4        4.35        8.44      2.14 o
   2  10   4       92.51      122.48      5.00 o
   3  10   4       83.79       82.06      5.46 o
   4  10   4        1.41       -4.53      4.53 o
   5  10   4        0.00       -5.02      5.02 o
  -7  11   4       61.41       75.61      9.19 o
  -6  11   4       29.05       27.80      6.32 o
  -5  11   4        1.10       -4.10      4.26 o
  -4  11   4       16.93       14.41      3.81 o
  -3  11   4        6.59        8.06      2.56 o
  -2  11   4       26.89       33.37      2.71 o
  -1  11   4      363.36      361.76      7.15 o
   0  11   4       43.16       60.34      3.55 o
   1  11   4        0.02        2.63      2.69 o
   2  11   4       93.39       91.30      4.43 o
   3  11   4      245.86      243.57      8.50 o
   4  11   4       18.28       10.75      5.06 o
   5  11   4       12.19        1.42      5.75 o
  -6  12   4       26.59       22.09      6.55 o
  -5  12   4       20.37       22.00      6.62 o
  -4  12   4      178.75      190.76      8.88 o
  -3  12   4       20.37       15.91      3.46 o
  -2  12   4      283.54      278.68      5.09 o
  -1  12   4      806.08      763.55     11.11 o
   0  12   4      848.84      825.15     13.75 o
   1  12   4      302.73      315.33      6.59 o
   2  12   4        0.81        1.88      3.48 o
   3  12   4       15.43        9.36      4.43 o
   4  12   4       44.52       56.56      6.14 o
   5  12   4      143.92      173.35      9.91 o
  -6  13   4       58.78       82.18     16.36 o
  -5  13   4        1.40        6.08      7.30 o
  -4  13   4       10.46       12.36      4.88 o
  -3  13   4       93.90       86.93      7.37 o
  -2  13   4      210.00      205.48      4.86 o
  -1  13   4      107.21      107.48      5.11 o
   0  13   4        0.01        8.95      3.90 o
   1  13   4        1.06        1.00      2.52 o
   2  13   4      188.02      193.37      7.73 o
   3  13   4       37.47       25.54      4.92 o
   4  13   4        6.62        4.25      5.06 o
   5  13   4       29.24       22.12      6.79 o
  -6  14   4       24.80       35.47      9.96 o
  -5  14   4       13.62        7.66      5.34 o
  -4  14   4        2.58        1.81      4.31 o
  -3  14   4      189.97      185.39      7.72 o
  -2  14   4       30.05       37.10      2.97 o
  -1  14   4       27.19       27.19      3.59 o
   0  14   4      147.50      155.38      9.19 o
   1  14   4       78.86       78.72      3.91 o
   2  14   4       57.48       66.80      5.95 o
   3  14   4       24.98       16.76      5.15 o
   4  14   4        3.91        7.15      6.30 o
  -5  15   4       14.68       12.12      6.75 o
  -4  15   4        4.54        9.99      6.77 o
  -3  15   4       99.47      105.89      7.47 o
  -2  15   4      217.34      202.48      6.04 o
  -1  15   4        0.19        1.26      3.37 o
   0  15   4        6.88        6.44      4.44 o
   1  15   4       40.07       43.81      3.86 o
   2  15   4        9.32        6.43      4.28 o
   3  15   4        1.66       -1.74      4.70 o
   4  15   4        1.34       15.81     17.70 o
  -5  16   4       11.78       27.62      7.84 o
  -4  16   4       73.39       83.38     12.18 o
  -3  16   4       75.96       86.85      8.43 o
  -2  16   4       53.13       53.30      3.99 o
  -1  16   4      716.58      684.19     12.72 o
   0  16   4      240.11      260.01      8.76 o
   1  16   4        3.50        1.26      3.50 o
   2  16   4       29.06       30.69      6.23 o
   3  16   4       12.33       26.43      7.18 o
  -5  17   4        2.33       21.96     14.33 o
  -4  17   4        4.71       14.17      9.40 o
  -3  17   4       91.93      121.30     17.81 o
  -2  17   4       20.09       20.41      4.55 o
  -1  17   4      107.73      107.90      5.81 o
   0  17   4        6.59        0.82      7.29 o
   1  17   4       30.68       20.65      5.18 o
   2  17   4       47.70       40.20      6.98 o
   3  17   4       49.25       61.02     11.98 o
  -4  18   4       42.22       39.28      6.53 o
  -3  18   4       72.97       83.55      6.92 o
  -2  18   4        0.42        0.72      5.05 o
  -1  18   4        0.37       -1.01      3.58 o
   0  18   4      107.86      114.18     14.27 o
   1  18   4       51.11       54.23      6.52 o
   2  18   4       40.38       41.80      7.15 o
  -3  19   4        4.07        3.14      5.37 o
  -2  19   4       25.84        9.25      4.93 o
  -1  19   4        6.07        6.37      4.37 o
   0  19   4      223.54      215.41     10.28 o
   1  19   4       42.12       36.05     12.32 o
   2  19   4       36.97       22.28      6.85 o
  -2  20   4        1.77        1.40      5.23 o
  -1  20   4       17.65       16.13      5.30 o
   0  20   4      123.07      144.83      8.58 o
   1  20   4        3.56        5.61      7.04 o
  -8   1   5       20.30       20.25     10.98 o
  -7   1   5      417.64      432.87     28.37 o
  -6   1   5       15.50       21.70      5.55 o
  -5   1   5       82.56       88.43      5.42 o
  -4   1   5        0.21        2.63      2.11 o
  -3   1   5      396.15      304.40      6.19 o
  -2   1   5       58.39       53.35      2.20 o
  -1   1   5    14085.25    14218.56    127.09 o
   0   1   5     1745.98     1860.97     14.99 o
   1   1   5     1518.03     1646.34     13.59 o
   2   1   5      450.45      481.55      7.26 o
   3   1   5       42.68       48.71      4.63 o
   4   1   5       21.71       11.16      7.75 o
   5   1   5       81.16       73.18      8.58 o
   6   1   5       24.05        9.39      9.93 o
  -8   2   5        0.80        5.05     10.50 o
  -7   2   5        3.98       11.24      7.26 o
  -6   2   5      445.38      407.77     14.47 o
  -5   2   5      905.41      897.36     13.20 o
  -4   2   5      706.98      623.85      9.54 o
  -3   2   5      319.33      287.33      5.37 o
  -2   2   5      527.68      456.31      5.63 o
  -1   2   5      312.86      299.76      8.95 o
   0   2   5       78.59       68.58      2.57 o
   1   2   5      366.92      383.56      6.27 o
   2   2   5       41.71       46.91      2.99 o
   3   2   5      879.19      912.27     14.97 o
   4   2   5      189.32      174.24     13.98 o
   5   2   5      138.84      130.86      9.46 o
   6   2   5       13.36        1.70      6.48 o
  -8   3   5        3.44        0.24      9.93 o
  -7   3   5       56.49       62.05      8.48 o
  -6   3   5       13.71       19.16      4.96 o
  -5   3   5        0.35        6.60      3.14 o
  -4   3   5      248.90      244.83      5.98 o
  -3   3   5       16.96       11.24      1.95 o
  -2   3   5        1.59        4.22      1.24 o
  -1   3   5       64.21       57.73      2.79 o
   0   3   5     1421.20     1353.98     11.77 o
   1   3   5       19.35       36.84      3.70 o
   2   3   5       12.13       19.12      2.56 o
   3   3   5        2.50       -0.09      2.39 o
   4   3   5        0.02       -4.46      4.65 o
   5   3   5        4.38        7.54      6.76 o
   6   3   5       55.62       42.61      9.02 o
  -8   4   5        0.51        9.07      9.97 o
  -7   4   5       14.62       20.93      8.58 o
  -6   4   5        0.00       -4.66      4.66 o
  -5   4   5       25.60       38.59      3.97 o
  -4   4   5       40.60       41.97      4.54 o
  -3   4   5      430.76      450.02      7.17 o
  -2   4   5       79.41       81.98      2.28 o
  -1   4   5       85.10       69.69      2.29 o
   0   4   5       34.18       27.73      1.84 o
   1   4   5     1434.70     1560.82     14.39 o
   2   4   5      450.59      452.03      7.12 o
   3   4   5       80.99      103.06      8.11 o
   4   4   5      313.18      280.80     11.08 o
   5   4   5        1.77       -1.67      6.42 o
   6   4   5       12.00        1.61      7.49 o
  -8   5   5        0.94        6.76     10.25 o
  -7   5   5       57.21       63.83      8.44 o
  -6   5   5        0.57        8.32      4.82 o
  -5   5   5        8.79       13.30      3.79 o
  -4   5   5      133.73      157.54      5.23 o
  -3   5   5      390.71      418.53      9.38 o
  -2   5   5        7.87        5.32      1.28 o
  -1   5   5        3.26        7.31      1.24 o
   0   5   5      704.48      670.68      9.30 o
   1   5   5        0.26        0.53      1.48 o
   2   5   5      345.38      415.12      8.27 o
   3   5   5      870.31      852.83     12.64 o
   4   5   5      108.21      113.17      7.29 o
   5   5   5       13.25        8.43      7.58 o
   6   5   5        6.15       -1.33      7.56 o
  -7   6   5       50.54       61.30     14.55 o
  -6   6   5      831.20      798.97     21.85 o
  -5   6   5      444.06      392.04     10.01 o
  -4   6   5       50.39       58.10      3.88 o
  -3   6   5      238.21      256.47      4.77 o
  -2   6   5        0.17        2.81      1.27 o
  -1   6   5      703.40      596.57      6.52 o
   0   6   5     4863.31     4996.65     37.00 o
   1   6   5      983.60     1022.65     10.33 o
   2   6   5       27.93       19.71      3.31 o
   3   6   5     2112.69     2096.03     27.01 o
   4   6   5       30.14       18.96      5.43 o
   5   6   5       10.04       -1.73      6.28 o
   6   6   5        0.03       -6.94      6.94 o
  -7   7   5       62.31       74.73      7.46 o
  -6   7   5       34.65       49.40      7.09 o
  -5   7   5      121.83      138.60      6.89 o
  -4   7   5      496.00      456.79      8.56 o
  -3   7   5      184.14      176.66      4.07 o
  -2   7   5       26.46       21.72      1.79 o
  -1   7   5       11.16       10.38      2.32 o
   0   7   5      675.19      669.12      8.32 o
   1   7   5      229.50      222.63      4.79 o
   2   7   5       42.15       42.64      4.35 o
   3   7   5       30.20       38.71      4.41 o
   4   7   5        2.90        1.28      5.03 o
   5   7   5       39.37       32.02      7.53 o
  -7   8   5       10.67        2.96      4.96 o
  -6   8   5       50.83       53.92      6.14 o
  -5   8   5      154.69      163.91      8.76 o
  -4   8   5        0.94        8.40      2.87 o
  -3   8   5      159.44      162.55      3.83 o
  -2   8   5       73.97       80.05      2.56 o
  -1   8   5      419.15      426.55      8.10 o
   0   8   5        8.47        8.14      1.93 o
   1   8   5        1.89        4.62      1.73 o
   2   8   5       21.90       20.07      3.12 o
   3   8   5      765.73      732.11     13.90 o
   4   8   5       99.22       97.85      6.53 o
   5   8   5      156.11      155.75     10.12 o
  -7   9   5        3.90        3.27      6.06 o
  -6   9   5       74.30       84.49      7.44 o
  -5   9   5      242.38      236.55      9.07 o
  -4   9   5      120.60      127.72      6.09 o
  -3   9   5       55.47       46.03      2.79 o
  -2   9   5       19.20       15.51      1.83 o
  -1   9   5       55.23       58.39      3.81 o
   0   9   5       82.83       96.80      3.90 o
   1   9   5      234.23      239.80      5.32 o
   2   9   5        3.20        7.50      3.04 o
   3   9   5       20.22       29.13      7.18 o
   4   9   5        2.31        0.48      5.43 o
   5   9   5        1.29       -6.16      6.16 o
  -7  10   5       87.46       87.01      8.64 o
  -6  10   5      464.89      442.39     13.19 o
  -5  10   5       92.61      100.84      7.33 o
  -4  10   5        1.42       -3.27      3.29 o
  -3  10   5       47.15       52.16      3.30 o
  -2  10   5      139.42      141.68      3.36 o
  -1  10   5       56.15       38.01      3.45 o
   0  10   5     1051.96     1050.46     12.83 o
   1  10   5      644.20      671.28      9.13 o
   2  10   5      171.56      175.75      7.15 o
   3  10   5     2021.75     1926.54     24.51 o
   4  10   5        1.10       -2.56      4.74 o
   5  10   5       49.07       41.55      8.08 o
  -7  11   5       48.85       59.91      8.45 o
  -6  11   5        7.76       24.43     11.95 o
  -5  11   5       34.18       38.29      5.91 o
  -4  11   5       84.17       80.08      6.09 o
  -3  11   5      371.57      334.27      7.80 o
  -2  11   5       14.74       14.42      1.79 o
  -1  11   5      193.04      201.15      6.27 o
   0  11   5      376.21      362.86      8.25 o
   1  11   5       91.31       92.27      4.08 o
   2  11   5      338.82      336.86     10.05 o
   3  11   5       41.02       43.52      5.42 o
   4  11   5       13.60        5.98      5.26 o
   5  11   5       85.42      117.99      9.61 o
  -6  12   5       14.65       12.56      6.17 o
  -5  12   5        2.15        8.20      5.21 o
  -4  12   5       18.46       20.56      4.54 o
  -3  12   5        4.04        2.62      2.73 o
  -2  12   5       94.47       93.30      3.21 o
  -1  12   5       30.53       32.21      3.53 o
   0  12   5      182.99      169.45      6.91 o
   1  12   5       67.83       75.95      4.46 o
   2  12   5      134.09      143.01      9.21 o
   3  12   5       52.62       57.46      5.95 o
   4  12   5        8.42       -4.83      4.83 o
  -6  13   5       55.50       59.01     10.51 o
  -5  13   5       87.16       87.02      8.42 o
  -4  13   5        0.73        7.71      4.26 o
  -3  13   5        2.96        6.92      3.48 o
  -2  13   5      112.05      109.51      3.74 o
  -1  13   5      369.36      361.74      8.76 o
   0  13   5       63.19       60.50      6.21 o
   1  13   5       49.63       63.10      6.37 o
   2  13   5        2.78       -2.09      4.83 o
   3  13   5        8.33        6.93      4.22 o
   4  13   5        0.20       -1.88      7.31 o
  -6  14   5       32.10       33.64     10.86 o
  -5  14   5      508.04      546.85     15.33 o
  -4  14   5      156.40      138.83     11.66 o
  -3  14   5       96.79       87.96      6.53 o
  -2  14   5      304.26      293.26      5.90 o
  -1  14   5       75.73       81.19      5.20 o
   0  14   5        0.03        4.44      5.21 o
   1  14   5      205.47      177.51     10.99 o
   2  14   5       33.98       32.07      5.27 o
   3  14   5       90.31       96.11      8.10 o
   4  14   5      184.41      219.50     10.05 o
  -5  15   5       26.02       36.83      7.83 o
  -4  15   5      128.75      129.34      7.65 o
  -3  15   5      353.51      324.40      9.83 o
  -2  15   5       34.29       33.48      3.71 o
  -1  15   5      230.95      198.04      7.74 o
   0  15   5       80.32       88.80      6.26 o
   1  15   5        8.68        8.29      3.79 o
   2  15   5       13.31       20.65      5.11 o
   3  15   5        0.63        0.51      5.06 o
   4  15   5        3.59        3.11      6.24 o
  -5  16   5       35.55       44.09     13.14 o
  -4  16   5        2.81       13.20      8.95 o
  -3  16   5       25.11       27.49      4.76 o
  -2  16   5       78.55       69.29      4.32 o
  -1  16   5        6.99        8.53      3.86 o
   0  16   5      107.94      110.56      6.78 o
   1  16   5        4.93       -0.76      3.55 o
   2  16   5       42.64       37.35      5.72 o
   3  16   5        0.48       -4.50      7.20 o
  -4  17   5       19.75       38.19     11.64 o
  -3  17   5        5.62       16.84      7.98 o
  -2  17   5       92.75       84.47      6.82 o
  -1  17   5        5.09        1.52      4.31 o
   0  17   5       66.45       68.16      6.64 o
   1  17   5        3.20        5.46      5.94 o
   2  17   5       16.14       18.39      6.32 o
   3  17   5       55.03       68.20      9.34 o
  -4  18   5       15.87       22.55      5.93 o
  -3  18   5       13.64       22.32      5.12 o
  -2  18   5       69.97       70.11      5.94 o
  -1  18   5       11.54       13.24      5.04 o
   0  18   5       24.45       34.08     10.75 o
   1  18   5       30.52       34.88      6.00 o
   2  18   5      104.57      122.16      9.94 o
  -3  19   5       76.03       70.45     10.26 o
  -2  19   5       66.93       68.15      6.99 o
  -1  19   5       55.82       49.23     11.44 o
   0  19   5        1.91       -5.09      8.05 o
   1  19   5       49.99       49.89      7.10 o
  -2  20   5        2.61        4.89      5.25 o
  -1  20   5        7.86       -0.57      8.74 o
   0  20   5        1.85       -0.82      8.80 o
  -8   0   6        0.35       -5.56     13.70 o
  -7   0   6       25.34       32.69     12.92 o
  -6   0   6      772.46      842.61     21.84 o
  -5   0   6      636.28      587.63     26.02 o
  -4   0   6       56.56       56.62      4.48 o
  -3   0   6     5736.54     5617.66     55.49 o
  -2   0   6      292.58      325.43      9.71 o
  -1   0   6      512.84      581.83     13.26 o
   0   0   6      369.47      378.48      7.80 o
   1   0   6       90.23      151.26      5.74 o
   2   0   6     1633.75     1788.50     23.31 o
   3   0   6      491.78      479.73     20.35 o
   4   0   6       90.60       84.00     28.48 o
   5   0   6        4.84       -7.63      7.63 o
   6   0   6       72.48       94.33     22.26 o
  -8   1   6        2.54       25.20     10.45 o
  -7   1   6       63.21       54.17      7.95 o
  -6   1   6        1.28       12.36      5.53 o
  -5   1   6      267.19      274.14      7.30 o
  -4   1   6      341.58      326.50      6.30 o
  -3   1   6     1008.11     1101.93     11.73 o
  -2   1   6     1514.72     1565.89     16.15 o
  -1   1   6      101.33      107.71      3.57 o
   0   1   6      212.09      174.68      3.91 o
   1   1   6       10.08       31.65      2.25 o
   2   1   6      205.14      215.71      4.89 o
   3   1   6        2.75        0.87      4.82 o
   4   1   6      239.98      224.35     16.37 o
   5   1   6       77.85       59.46      8.46 o
   6   1   6       22.83       15.71     10.57 o
  -8   2   6        1.42        9.50      9.98 o
  -7   2   6       14.78       22.44      7.25 o
  -6   2   6       23.91       16.77      5.22 o
  -5   2   6       33.43       48.34      4.16 o
  -4   2   6       15.91       20.09      2.80 o
  -3   2   6      625.19      628.65      9.29 o
  -2   2   6      282.16      286.87      4.54 o
  -1   2   6       35.98       57.66      3.17 o
   0   2   6        0.02        0.70      1.74 o
   1   2   6      112.01      120.90      3.37 o
   2   2   6      145.07      142.37      4.26 o
   3   2   6       13.95        7.28      5.01 o
   4   2   6        7.45       -2.97      7.26 o
   5   2   6        4.69       -4.70      6.28 o
   6   2   6        5.84       -9.60      9.60 o
  -8   3   6        1.14        7.51      9.69 o
  -7   3   6      139.47       97.65     10.58 o
  -6   3   6        1.10        6.22      5.79 o
  -5   3   6      792.40      774.61     12.12 o
  -4   3   6      329.96      295.43      6.54 o
  -3   3   6        4.97       11.74      2.02 o
  -2   3   6      328.00      371.61      5.18 o
  -1   3   6       12.53       24.13      2.44 o
   0   3   6      437.27      389.40      5.95 o
   1   3   6       70.51       76.75      3.70 o
   2   3   6       90.10       95.80      3.71 o
   3   3   6      214.32      226.50      7.45 o
   4   3   6      509.28      493.97     16.41 o
   5   3   6      153.93      147.25     10.20 o
  -8   4   6        0.52       -0.68      9.84 o
  -7   4   6        0.09       -1.12      6.32 o
  -6   4   6      324.62      313.29      9.77 o
  -5   4   6        0.36        4.18      3.09 o
  -4   4   6       50.22       54.77      3.48 o
  -3   4   6      912.20      903.36      9.90 o
  -2   4   6     1289.50     1232.18     12.06 o
  -1   4   6       11.91        6.45      1.59 o
   0   4   6       58.15       55.48      2.49 o
   1   4   6       24.15       29.39      2.91 o
   2   4   6       91.68       92.20      3.83 o
   3   4   6      136.26      156.36      6.07 o
   4   4   6       61.98       52.97      9.96 o
   5   4   6        0.90       -5.86      5.86 o
  -8   5   6       31.54       39.10      8.71 o
  -7   5   6       14.30       14.19      6.85 o
  -6   5   6      220.90      202.69      8.44 o
  -5   5   6       95.44       86.12      5.07 o
  -4   5   6        5.09        3.86      2.59 o
  -3   5   6     1010.78      953.55     11.05 o
  -2   5   6      514.96      551.64      6.69 o
  -1   5   6      606.99      590.51      6.83 o
   0   5   6      230.03      264.94      4.45 o
   1   5   6      890.27      857.30      8.64 o
   2   5   6       34.94       43.60      3.95 o
   3   5   6      107.16      117.62      5.75 o
   4   5   6      117.40      128.22     10.56 o
   5   5   6       72.21       39.72      7.83 o
  -8   6   6        0.09       -7.93      7.93 o
  -7   6   6        0.00       12.39      6.96 o
  -6   6   6      161.71      162.09      7.85 o
  -5   6   6       42.07       52.21      4.55 o
  -4   6   6      100.32       95.99      5.03 o
  -3   6   6        0.21        1.91      1.52 o
  -2   6   6        5.19        8.38      1.30 o
  -1   6   6        5.70        5.46      1.37 o
   0   6   6      303.85      344.75      6.10 o
   1   6   6        1.25        3.59      1.65 o
   2   6   6       26.07       29.85      3.80 o
   3   6   6       18.90       17.79      4.13 o
   4   6   6       37.54       44.07      8.25 o
   5   6   6        5.91        6.47      6.44 o
  -7   7   6        3.95        5.88      8.91 o
  -6   7   6      194.54      206.88      8.54 o
  -5   7   6      223.95      213.60      8.44 o
  -4   7   6       71.71       74.50      4.24 o
  -3   7   6        7.02       12.73      1.99 o
  -2   7   6      961.65      915.81      8.71 o
  -1   7   6      855.49      810.97      8.68 o
   0   7   6      269.68      270.69      4.74 o
   1   7   6      159.62      153.81      3.83 o
   2   7   6       20.36       25.68      3.74 o
   3   7   6      501.24      483.11     10.55 o
   4   7   6       17.11       20.34      6.24 o
   5   7   6        2.65       -6.16      7.49 o
  -7   8   6       75.93       90.28      8.26 o
  -6   8   6      198.01      212.93     11.75 o
  -5   8   6       24.95       23.22      4.42 o
  -4   8   6      134.74      141.51      5.37 o
  -3   8   6      335.57      368.29      6.00 o
  -2   8   6      222.16      194.03      3.76 o
  -1   8   6     1086.25     1070.12     12.46 o
   0   8   6      135.44      137.95      3.84 o
   1   8   6      686.62      689.96      8.38 o
   2   8   6      117.94      109.86      6.23 o
   3   8   6        1.53        1.97      3.85 o
   4   8   6      160.99      162.98      9.33 o
   5   8   6        1.11       -6.31      6.31 o
  -7   9   6        2.00        2.10     11.89 o
  -6   9   6      164.79      151.75      8.62 o
  -5   9   6      167.20      169.88      9.98 o
  -4   9   6       40.93       50.08      5.77 o
  -3   9   6      118.21      131.99      4.03 o
  -2   9   6      258.83      267.58      5.43 o
  -1   9   6        0.34        6.28      2.52 o
   0   9   6      256.95      232.82      4.79 o
   1   9   6      538.75      558.57      7.09 o
   2   9   6        2.37       -0.32      3.34 o
   3   9   6      242.20      241.07     10.37 o
   4   9   6      748.45      712.55     15.80 o
   5   9   6       31.52       19.42      7.26 o
  -7  10   6        5.02       12.41      7.68 o
  -6  10   6       78.62       92.29     12.08 o
  -5  10   6       15.19       17.45      5.81 o
  -4  10   6      133.96      139.08      6.55 o
  -3  10   6       33.65       26.32      2.99 o
  -2  10   6       28.72       27.76      2.07 o
  -1  10   6       83.88       94.50      4.77 o
   0  10   6        0.11        4.05      2.45 o
   1  10   6        8.58       12.38      3.05 o
   2  10   6       73.33       79.05      5.94 o
   3  10   6       53.11       55.28      6.80 o
   4  10   6        3.83       -1.55      5.02 o
   5  10   6        6.24       -8.04      8.36 o
  -7  11   6       28.15       33.30      7.66 o
  -6  11   6      120.62      129.82     13.34 o
  -5  11   6       28.28       36.08      7.63 o
  -4  11   6      601.03      600.04     13.86 o
  -3  11   6        7.99        2.90      2.77 o
  -2  11   6       97.81       94.64      3.19 o
  -1  11   6       56.35       57.53      4.56 o
   0  11   6      191.90      221.08      7.40 o
   1  11   6       17.04       13.43      4.58 o
   2  11   6       13.58       10.85      5.84 o
   3  11   6       23.81       24.34      6.29 o
   4  11   6       39.01       36.47      8.53 o
  -6  12   6      206.28      223.84     11.22 o
  -5  12   6      223.81      240.55     15.84 o
  -4  12   6        0.84        4.99      4.10 o
  -3  12   6      249.97      244.42      7.33 o
  -2  12   6      240.92      225.83      7.08 o
  -1  12   6      173.04      171.17      7.14 o
   0  12   6      194.55      185.01      7.52 o
   1  12   6       11.41        9.83      5.08 o
   2  12   6       23.74       22.20      8.30 o
   3  12   6       68.16       84.10     11.95 o
   4  12   6      140.61      152.39      9.08 o
  -6  13   6       29.75       38.45      9.31 o
  -5  13   6      280.15      281.18     11.09 o
  -4  13   6      139.60      162.12      8.33 o
  -3  13   6      232.22      213.99      7.18 o
  -2  13   6        1.01        1.24      3.07 o
  -1  13   6      167.40      157.64      6.39 o
   0  13   6        1.36        2.36      6.22 o
   1  13   6       29.06       34.92      5.84 o
   2  13   6        6.17       12.46      6.37 o
   3  13   6       65.17       75.62      6.52 o
   4  13   6       91.69       90.92     12.98 o
  -6  14   6       41.47       51.08      7.40 o
  -5  14   6       75.51       84.71     10.54 o
  -4  14   6      113.86      115.46      7.39 o
  -3  14   6       56.87       60.50      4.80 o
  -2  14   6      115.33      118.55      6.17 o
  -1  14   6       24.00       34.79      4.40 o
   0  14   6       48.62       54.84      8.31 o
   1  14   6        0.80       -1.46      4.52 o
   2  14   6       34.64       28.27      7.60 o
   3  14   6       25.23       29.23      6.57 o
  -5  15   6       15.43       39.31      6.47 o
  -4  15   6      583.42      579.09     14.58 o
  -3  15   6       59.24       73.05      5.32 o
  -2  15   6       80.17       79.63      5.66 o
  -1  15   6      255.28      248.84      8.94 o
   0  15   6       93.43       97.65      9.57 o
   1  15   6       71.08       58.87      7.07 o
   2  15   6        2.25        5.28      4.77 o
   3  15   6        0.22       -5.00      5.00 o
  -5  16   6       52.58       54.70      9.02 o
  -4  16   6        7.18       23.21      8.03 o
  -3  16   6      211.17      211.74     15.26 o
  -2  16   6      197.11      187.09      7.74 o
  -1  16   6       11.90       13.09      4.15 o
   0  16   6       43.29       36.50      6.24 o
   1  16   6       30.98       19.31      6.89 o
   2  16   6       28.69       42.64      6.34 o
   3  16   6      149.61      154.28     10.16 o
  -4  17   6        8.19       23.31     14.01 o
  -3  17   6       50.67       55.50     12.68 o
  -2  17   6       17.75       20.76      3.63 o
  -1  17   6       14.59        7.54      4.49 o
   0  17   6      161.57      175.17      9.63 o
   1  17   6       30.41       30.25      5.12 o
   2  17   6       13.73       21.66     12.23 o
  -4  18   6        0.22       12.93      8.63 o
  -3  18   6       10.90       36.04     16.05 o
  -2  18   6        2.74       14.18      4.20 o
  -1  18   6       25.96       31.27      5.76 o
   0  18   6       65.70       79.30      7.57 o
   1  18   6        0.06       -3.36      4.81 o
  -3  19   6        0.09        7.29      4.59 o
  -2  19   6        0.01        5.49      5.07 o
  -1  19   6       70.83       71.87     13.58 o
   0  19   6       12.10       10.44     10.06 o
   1  19   6        2.72       -4.87      4.99 o
  -8   1   7        3.77       11.63      9.52 o
  -7   1   7        0.07       11.15      6.94 o
  -6   1   7      507.59      469.62     13.04 o
  -5   1   7      678.64      681.43     12.50 o
  -4   1   7      185.13      164.97      5.53 o
  -3   1   7      510.73      478.23      7.10 o
  -2   1   7     8690.79     9074.60     91.83 o
  -1   1   7      258.32      240.65      7.10 o
   0   1   7       27.09       38.64      2.61 o
   1   1   7      760.47      779.54      9.00 o
   2   1   7       13.75       19.92      2.18 o
   3   1   7       30.63       30.47      6.93 o
   4   1   7       67.98       73.76      9.60 o
   5   1   7       28.39       31.14      8.32 o
  -8   2   7        1.39        2.77      9.14 o
  -7   2   7      127.81      142.24     11.09 o
  -6   2   7       60.76       60.98      6.17 o
  -5   2   7      223.59      230.55      6.88 o
  -4   2   7      586.60      555.88      9.19 o
  -3   2   7      436.03      417.04      6.52 o
  -2   2   7     5848.07     5892.32     56.55 o
  -1   2   7      639.51      735.68      9.81 o
   0   2   7       55.89       38.32      2.65 o
   1   2   7        7.53       12.73      2.11 o
   2   2   7       88.06       97.97      3.85 o
   3   2   7      169.37      173.58     10.22 o
   4   2   7      150.71      128.92     10.93 o
   5   2   7      156.78      133.31     10.21 o
  -8   3   7        0.62       17.78      9.90 o
  -7   3   7        0.80        7.30      6.36 o
  -6   3   7        8.71       13.15      5.70 o
  -5   3   7     1055.24     1042.72     14.51 o
  -4   3   7      111.63      123.96      5.75 o
  -3   3   7      124.38      147.97      5.16 o
  -2   3   7     1049.29     1090.41     13.18 o
  -1   3   7     1353.59     1290.69     19.84 o
   0   3   7      279.19      268.77      5.60 o
   1   3   7      195.63      178.04      4.65 o
   2   3   7        1.70        3.74      2.34 o
   3   3   7      167.07      179.58     10.21 o
   4   3   7      276.53      270.25     19.14 o
   5   3   7       41.97       38.45      9.45 o
  -8   4   7       27.78       38.63      9.20 o
  -7   4   7       30.04       24.55      6.96 o
  -6   4   7       84.77       77.90      7.53 o
  -5   4   7       17.21       24.12      3.76 o
  -4   4   7      118.27       99.61      4.15 o
  -3   4   7        8.05        8.08      1.76 o
  -2   4   7       13.01       28.81      2.27 o
  -1   4   7      113.40      125.40      3.77 o
   0   4   7       88.95      111.65      3.64 o
   1   4   7      316.26      316.57      6.83 o
   2   4   7       14.11       20.70      3.20 o
   3   4   7       15.12        6.03      6.16 o
   4   4   7       37.76       12.31      8.11 o
   5   4   7       17.04       14.89      7.21 o
  -8   5   7        0.00       14.51      8.08 o
  -7   5   7       66.61       62.37      9.13 o
  -6   5   7      302.94      288.70     10.72 o
  -5   5   7       20.81       25.53      4.92 o
  -4   5   7        6.88        6.42      2.65 o
  -3   5   7        0.74       -0.64      1.70 o
  -2   5   7      607.57      635.70      7.64 o
  -1   5   7     1008.33     1038.05     12.02 o
   0   5   7      814.98      825.77      9.63 o
   1   5   7      114.06      118.01      4.16 o
   2   5   7      399.68      436.83      8.46 o
   3   5   7      207.03      210.46     10.80 o
   4   5   7       21.95       12.59      7.62 o
   5   5   7        0.84        1.25      6.53 o
  -8   6   7       85.60      114.70     10.52 o
  -7   6   7       51.52       57.16      7.49 o
  -6   6   7       12.12       15.66      4.91 o
  -5   6   7       51.45       56.83      4.82 o
  -4   6   7        2.95        3.50      2.38 o
  -3   6   7       82.85       76.73      3.03 o
  -2   6   7      556.83      568.46      6.76 o
  -1   6   7        1.80        2.57      1.87 o
   0   6   7      567.21      623.31      8.06 o
   1   6   7      384.97      377.20      6.02 o
   2   6   7       66.80       60.62      4.34 o
   3   6   7      163.08      150.10     10.24 o
   4   6   7       37.90       31.08      8.26 o
   5   6   7        9.11        6.23      7.47 o
  -7   7   7        3.40       11.35      7.37 o
  -6   7   7      119.04      125.69      7.70 o
  -5   7   7      440.17      436.46     10.40 o
  -4   7   7      174.05      157.25      5.20 o
  -3   7   7       91.78       84.62      3.68 o
  -2   7   7      376.69      344.11      4.67 o
  -1   7   7      547.16      530.60      8.37 o
   0   7   7       25.89       28.32      2.15 o
   1   7   7      146.38      166.32      4.47 o
   2   7   7        0.37       -0.01      3.26 o
   3   7   7      104.14      118.63      6.47 o
   4   7   7        0.93       -6.75      6.75 o
   5   7   7       77.69       67.20      8.65 o
  -7   8   7        0.03        6.65      7.36 o
  -6   8   7       25.34       37.58      5.92 o
  -5   8   7        7.26        5.77      6.13 o
  -4   8   7       38.61       38.85      4.44 o
  -3   8   7       81.26       82.67      4.43 o
  -2   8   7      109.51      117.38      2.61 o
  -1   8   7       21.22       29.07      2.05 o
   0   8   7       43.85       57.55      3.02 o
   1   8   7      108.17      107.68      3.84 o
   2   8   7      194.89      218.59      6.73 o
   3   8   7       34.39       33.87      5.83 o
   4   8   7        0.62       -3.04      5.63 o
   5   8   7        9.96       -2.24      6.64 o
  -7   9   7       48.34       53.02      9.58 o
  -6   9   7      297.88      281.57     12.29 o
  -5   9   7       83.63       75.24      7.19 o
  -4   9   7        0.16        0.89      2.94 o
  -3   9   7        0.05        4.24      2.22 o
  -2   9   7      175.47      175.39      4.20 o
  -1   9   7      861.41      866.25      9.21 o
   0   9   7      207.39      220.85      5.10 o
   1   9   7      164.02      186.52      5.44 o
   2   9   7      131.53      123.91      8.00 o
   3   9   7       31.60       33.75      6.27 o
   4   9   7        5.04        0.23      5.74 o
  -7  10   7       15.04       16.71      6.14 o
  -6  10   7        2.31        0.77      6.63 o
  -5  10   7      101.31       99.86      7.24 o
  -4  10   7      158.06      143.40      6.61 o
  -3  10   7      554.24      508.78      9.68 o
  -2  10   7      496.13      492.87      7.95 o
  -1  10   7       43.01       41.08      4.10 o
   0  10   7       30.70       32.39      2.79 o
   1  10   7      248.85      244.61      8.50 o
   2  10   7       15.06       18.43      6.72 o
   3  10   7      146.76      130.16      8.47 o
   4  10   7       65.31       56.77     11.18 o
  -7  11   7       13.16       14.40      9.67 o
  -6  11   7       10.32       10.08      5.64 o
  -5  11   7      144.36      181.35      9.32 o
  -4  11   7       44.71       59.19      5.71 o
  -3  11   7        2.65       13.30      3.27 o
  -2  11   7      318.94      308.25      5.73 o
  -1  11   7       32.16       38.65      4.45 o
   0  11   7      152.18      163.95      5.40 o
   1  11   7        0.31       -0.14      4.22 o
   2  11   7        9.97        0.49      5.09 o
   3  11   7       72.27       80.97     15.91 o
   4  11   7        1.48       -1.28      5.85 o
  -6  12   7       28.87       32.57      8.02 o
  -5  12   7       34.90       29.37      5.86 o
  -4  12   7      240.56      229.50     10.45 o
  -3  12   7      318.40      304.39      8.28 o
  -2  12   7        0.20        5.53      2.03 o
  -1  12   7       80.44       96.81      7.24 o
   0  12   7       63.24       67.07      5.46 o
   1  12   7        1.05       -1.32      4.67 o
   2  12   7        0.05       -6.09      7.48 o
   3  12   7       13.28       20.82      9.93 o
   4  12   7        0.23       -0.84     11.06 o
  -6  13   7       57.14       72.40      7.75 o
  -5  13   7      138.79      150.22     11.48 o
  -4  13   7       51.42       52.85      5.75 o
  -3  13   7       45.46       50.94      4.51 o
  -2  13   7      304.73      283.21      9.35 o
  -1  13   7      338.74      319.94     10.01 o
   0  13   7      118.81      145.74      7.45 o
   1  13   7       18.59       21.04      5.75 o
   2  13   7        5.63        5.09      5.94 o
   3  13   7       16.31       26.25      6.50 o
  -6  14   7       66.45       86.41      8.26 o
  -5  14   7       50.20       45.45      6.51 o
  -4  14   7      124.76      124.89      8.26 o
  -3  14   7      406.33      392.42      9.76 o
  -2  14   7       29.23       36.41      4.87 o
  -1  14   7       41.08       42.43      5.21 o
   0  14   7      141.22      131.54      8.65 o
   1  14   7        4.29       -4.58      4.58 o
   2  14   7        4.87       -7.79      7.79 o
   3  14   7        7.64        2.59      5.74 o
  -5  15   7      157.57      172.26     11.10 o
  -4  15   7       19.34       32.52      5.45 o
  -3  15   7       86.93       89.40      5.79 o
  -2  15   7      268.51      254.00     11.83 o
  -1  15   7        0.19       -0.92      3.75 o
   0  15   7       61.18       72.19     10.04 o
   1  15   7       14.55       17.17      6.00 o
   2  15   7        0.70       -4.87      7.20 o
   3  15   7        8.43        3.09      5.85 o
  -5  16   7       12.05       36.14     13.81 o
  -4  16   7        0.09        5.64      6.24 o
  -3  16   7       65.55       63.60      5.17 o
  -2  16   7       78.93       76.54      9.97 o
  -1  16   7        0.53        6.23      4.15 o
   0  16   7       10.39        7.04      6.18 o
   1  16   7      115.43      111.91     10.91 o
   2  16   7       60.98       60.34      7.24 o
  -4  17   7       18.81       29.02      8.03 o
  -3  17   7       53.95       48.60      8.64 o
  -2  17   7       56.22       62.14      6.92 o
  -1  17   7       18.64       23.22      5.45 o
   0  17   7       58.09       70.08      9.34 o
   1  17   7        3.07       14.87      7.42 o
   2  17   7        6.49        0.91      5.47 o
  -3  18   7       22.15       32.54      8.37 o
  -2  18   7       41.14       59.17     10.23 o
  -1  18   7        1.52        3.92      4.65 o
   0  18   7      134.75      121.62      9.10 o
   1  18   7       76.53       77.31      6.95 o
  -2  19   7      102.59      105.38     17.40 o
  -1  19   7       17.83       21.35      5.92 o
   0  19   7        0.55        3.96     10.44 o
  -8   0   8       68.23       90.02     15.65 o
  -7   0   8       13.27       23.60      8.30 o
  -6   0   8      156.37      145.47     10.46 o
  -5   0   8     1481.44     1379.75     27.03 o
  -4   0   8     1463.61     1278.64     20.27 o
  -3   0   8      366.89      345.73      9.85 o
  -2   0   8     3758.33     3706.35     57.26 o
  -1   0   8      847.49      816.12     15.81 o
   0   0   8      152.99      155.23      6.03 o
   1   0   8      106.25      133.82      6.24 o
   2   0   8       20.68       13.01      7.66 o
   3   0   8        0.03        5.15      9.32 o
   4   0   8       78.91       86.04     14.24 o
   5   0   8       18.52       -0.72     12.39 o
  -8   1   8        6.38       31.14      9.55 o
  -7   1   8        1.19       10.96      6.13 o
  -6   1   8      794.29      753.88     15.71 o
  -5   1   8      146.62      157.22      6.95 o
  -4   1   8      143.66      150.97      4.75 o
  -3   1   8       92.29       91.80      3.39 o
  -2   1   8       81.40       61.67      3.81 o
  -1   1   8     1616.95     1591.00     17.33 o
   0   1   8      139.20      134.65      4.10 o
   1   1   8       63.72       95.87      4.45 o
   2   1   8        0.29        5.95      3.31 o
   3   1   8      197.86      202.41     11.18 o
   4   1   8       27.69       10.57      7.94 o
   5   1   8        8.98       -6.87      6.87 o
  -8   2   8       10.98       35.52      9.43 o
  -7   2   8        0.72        6.54      6.01 o
  -6   2   8       39.42       99.77      6.79 o
  -5   2   8       89.78      101.53      6.14 o
  -4   2   8        0.05        4.26      2.32 o
  -3   2   8      329.05      270.09      4.90 o
  -2   2   8       27.46       36.21      3.54 o
  -1   2   8      407.01      433.48      7.67 o
   0   2   8       93.49      101.27      4.01 o
   1   2   8       13.18       18.54      2.33 o
   2   2   8       31.28       30.95      4.21 o
   3   2   8       27.57       37.65      7.36 o
   4   2   8        5.08        3.59      7.42 o
   5   2   8        1.29       -6.68      6.68 o
  -8   3   8        1.36        4.67      9.63 o
  -7   3   8       24.39       26.63      6.58 o
  -6   3   8      487.76      458.09     13.56 o
  -5   3   8      146.65      126.13      7.21 o
  -4   3   8        0.00        6.05      2.43 o
  -3   3   8        9.16        8.41      1.78 o
  -2   3   8      177.16      169.93      5.63 o
  -1   3   8     2630.68     2639.66     23.84 o
   0   3   8        0.33        0.19      2.23 o
   1   3   8      156.70      185.55      5.01 o
   2   3   8        0.45        8.04      4.57 o
   3   3   8      203.78      212.50     14.07 o
   4   3   8        4.63       -2.78      7.34 o
   5   3   8        4.92        4.53      7.19 o
  -8   4   8        1.52       10.79      7.43 o
  -7   4   8       22.23       24.10      7.39 o
  -6   4   8       29.12       32.21      5.93 o
  -5   4   8      657.00      623.59     11.75 o
  -4   4   8      258.08      245.00      5.93 o
  -3   4   8       38.30       41.69      2.55 o
  -2   4   8       20.43       13.40      2.65 o
  -1   4   8      959.19      960.96     16.01 o
   0   4   8      428.27      423.25      7.46 o
   1   4   8      350.50      358.38      6.66 o
   2   4   8        6.50        7.65      3.54 o
   3   4   8      217.76      235.41     11.83 o
   4   4   8      157.60      143.86     11.28 o
   5   4   8        4.16       -6.69      6.69 o
  -8   5   8       37.61       54.48      8.59 o
  -7   5   8       14.70       26.68      6.64 o
  -6   5   8      304.84      288.67     10.32 o
  -5   5   8        1.09       24.90      4.38 o
  -4   5   8        9.86        9.53      2.47 o
  -3   5   8        6.40        3.17      1.69 o
  -2   5   8      687.98      688.88     12.61 o
  -1   5   8      387.70      436.08      7.48 o
   0   5   8       28.00       41.92      3.21 o
   1   5   8      132.66      120.08      3.75 o
   2   5   8      199.54      202.28      6.95 o
   3   5   8       35.78       24.90      7.09 o
   4   5   8       29.32       10.35      7.60 o
   5   5   8        4.84       -6.59      6.59 o
  -7   6   8        0.81       14.32      6.15 o
  -6   6   8       11.93       25.59      5.86 o
  -5   6   8       36.04       38.06      4.46 o
  -4   6   8       85.93      101.41      4.37 o
  -3   6   8      138.66      141.67      3.79 o
  -2   6   8       60.50       69.26      3.27 o
  -1   6   8      340.84      356.48      7.01 o
   0   6   8       25.18       24.35      2.98 o
   1   6   8      180.31      198.97      5.22 o
   2   6   8        0.20        2.25      3.32 o
   3   6   8       68.58       70.30      8.28 o
   4   6   8       14.68        6.08      7.48 o
  -7   7   8      103.94       95.84      9.73 o
  -6   7   8      261.30      232.01      9.70 o
  -5   7   8       81.41       74.90      5.31 o
  -4   7   8       85.24       82.57      4.08 o
  -3   7   8      183.62      167.98      5.39 o
  -2   7   8      871.18      857.90      9.07 o
  -1   7   8      722.25      708.55     12.75 o
   0   7   8       27.17       23.42      2.98 o
   1   7   8       90.29       91.87      4.93 o
   2   7   8       32.07       38.17      4.37 o
   3   7   8       46.57       26.82      7.15 o
   4   7   8        4.41       -5.72      6.66 o
  -7   8   8       29.79       37.62      8.14 o
  -6   8   8        5.62        5.54      4.73 o
  -5   8   8      326.09      310.85      9.73 o
  -4   8   8      205.49      192.62      6.43 o
  -3   8   8      123.51      131.00      7.81 o
  -2   8   8      152.81      156.74      4.81 o
  -1   8   8      757.69      785.82     17.10 o
   0   8   8      692.16      657.03      8.99 o
   1   8   8       17.20       14.06      3.67 o
   2   8   8       20.51        8.55      4.25 o
   3   8   8       28.00        8.80      6.82 o
   4   8   8      151.19      174.37     11.82 o
  -7   9   8        1.42       17.99      7.95 o
  -6   9   8        3.37       11.20      5.23 o
  -5   9   8        5.21       11.52      6.41 o
  -4   9   8       58.31       60.01      4.89 o
  -3   9   8       13.28       15.90      3.22 o
  -2   9   8      281.79      276.23      5.66 o
  -1   9   8      997.31      998.34     13.90 o
   0   9   8       32.89       40.75      3.74 o
   1   9   8      370.17      368.78      9.28 o
   2   9   8      353.18      354.07     10.07 o
   3   9   8        4.49       -0.77      6.36 o
   4   9   8       10.74       -1.38     11.13 o
  -7  10   8        0.90        0.86     10.32 o
  -6  10   8       67.52       50.51      7.79 o
  -5  10   8       11.37       16.49      5.11 o
  -4  10   8        2.42        1.78      3.29 o
  -3  10   8       44.50       41.32      4.04 o
  -2  10   8        3.47        8.69      2.25 o
  -1  10   8       30.84       51.30      3.69 o
   0  10   8        0.89       -0.41      3.33 o
   1  10   8      206.93      212.31     13.83 o
   2  10   8       88.60      101.19      7.86 o
   3  10   8       11.25        3.93     10.34 o
   4  10   8       15.51       19.41     11.49 o
  -7  11   8        7.06       16.69      8.72 o
  -6  11   8       30.68       26.82      6.17 o
  -5  11   8      231.83      227.77     10.16 o
  -4  11   8       39.71       43.92      4.88 o
  -3  11   8        0.11        1.89      3.04 o
  -2  11   8      249.96      242.59      6.73 o
  -1  11   8      320.52      333.02      7.79 o
   0  11   8        0.84       -3.96      3.96 o
   1  11   8      139.05      147.17      9.54 o
   2  11   8       37.52       25.04      6.80 o
   3  11   8       21.31       27.20      7.89 o
   4  11   8        9.89        5.03     12.70 o
  -6  12   8        8.29        8.75      6.49 o
  -5  12   8       53.07       60.13      7.78 o
  -4  12   8      191.22      178.03      9.27 o
  -3  12   8      167.84      170.56      6.86 o
  -2  12   8      183.11      175.80      4.99 o
  -1  12   8      678.04      681.36     14.92 o
   0  12   8      229.36      262.03     11.44 o
   1  12   8      355.69      374.69     17.29 o
   2  12   8        6.44       -1.77      5.70 o
   3  12   8        7.00       -1.80      6.46 o
  -6  13   8       27.63       36.82      6.75 o
  -5  13   8        0.69        5.26      4.97 o
  -4  13   8       14.58       14.09      4.12 o
  -3  13   8       91.60       90.25      5.49 o
  -2  13   8      218.13      204.76      5.33 o
  -1  13   8       40.83       55.68     11.05 o
   0  13   8       68.62       58.58      7.54 o
   1  13   8        7.50       13.26      6.15 o
   2  13   8       72.89       88.08      9.08 o
   3  13   8       18.10       21.40      8.79 o
  -6  14   8       10.61       25.34      9.76 o
  -5  14   8        0.92        5.95      5.94 o
  -4  14   8        0.21       10.98      4.16 o
  -3  14   8       37.57       41.02      4.61 o
  -2  14   8        5.35       10.24      3.08 o
  -1  14   8        0.10       -2.77      4.70 o
   0  14   8       89.08       81.22      7.84 o
   1  14   8       51.54       54.79      7.65 o
   2  14   8       17.06       17.47      6.89 o
   3  14   8        0.03       -5.48      5.48 o
  -5  15   8       19.63       23.78      9.81 o
  -4  15   8      178.19      165.13     11.53 o
  -3  15   8       89.77       91.33      5.70 o
  -2  15   8       82.93       89.55      6.69 o
  -1  15   8       17.70       25.36      5.25 o
   0  15   8        0.01       -2.14      6.51 o
   1  15   8        0.02        8.81      6.37 o
   2  15   8       21.96       19.56      7.99 o
  -5  16   8       32.47       48.34      9.29 o
  -4  16   8       74.67       80.63     10.06 o
  -3  16   8        1.67       -1.71      3.54 o
  -2  16   8      321.72      303.51     12.30 o
  -1  16   8      257.63      231.86     11.32 o
   0  16   8       12.30       21.33      7.16 o
   1  16   8      243.37      284.14     17.60 o
   2  16   8        0.86       -7.45      8.90 o
  -4  17   8        7.21       18.86      9.92 o
  -3  17   8       22.66       29.74      4.60 o
  -2  17   8       93.11       95.81     15.78 o
  -1  17   8       70.69       75.87      8.46 o
   0  17   8       39.83       25.79      7.58 o
   1  17   8       40.68       44.18      9.21 o
  -3  18   8       25.01       16.63      5.01 o
  -2  18   8        1.08       16.64      5.19 o
  -1  18   8        2.57        2.27      7.89 o
   0  18   8       20.41       29.61      8.13 o
  -8   1   9       48.27       77.71     10.12 o
  -7   1   9       79.31       93.60      9.57 o
  -6   1   9      168.60      151.04      7.57 o
  -5   1   9      214.97      218.60      8.43 o
  -4   1   9      193.48      180.18      5.46 o
  -3   1   9      162.23      145.00      4.22 o
  -2   1   9      563.56      540.57      8.90 o
  -1   1   9      914.86      914.29     12.62 o
   0   1   9      234.60      222.35      5.80 o
   1   1   9       84.14       96.00      5.03 o
   2   1   9      442.73      420.44     13.37 o
   3   1   9        6.55        9.86      6.94 o
   4   1   9        0.03       -3.06      7.23 o
  -8   2   9        2.46       16.09      8.55 o
  -7   2   9       10.95       29.96      6.44 o
  -6   2   9        5.68        3.96      5.75 o
  -5   2   9     1017.76      960.10     16.51 o
  -4   2   9      217.00      206.24      5.82 o
  -3   2   9       24.44       31.54      2.53 o
  -2   2   9      176.32      186.39      6.09 o
  -1   2   9      145.40      125.84      5.09 o
   0   2   9      139.46      153.75      5.41 o
   1   2   9       21.62       39.11      4.95 o
   2   2   9      419.17      445.86     13.86 o
   3   2   9      332.02      301.55     13.15 o
   4   2   9      119.22      110.46     10.69 o
  -8   3   9       16.64       33.72      8.95 o
  -7   3   9        0.26       11.11      8.15 o
  -6   3   9       47.58       49.98      6.15 o
  -5   3   9      100.50      111.35      6.64 o
  -4   3   9      190.93      187.03      5.13 o
  -3   3   9       41.04       34.51      2.57 o
  -2   3   9       40.04       40.65      5.45 o
  -1   3   9       19.24       26.49      2.68 o
   0   3   9      125.98      131.29      4.80 o
   1   3   9       17.51       18.90      3.18 o
   2   3   9       96.97       94.37      8.05 o
   3   3   9        4.44        1.54      6.51 o
   4   3   9       36.88       29.36      8.59 o
  -8   4   9        1.66       22.10      7.93 o
  -7   4   9       49.07       57.19      7.10 o
  -6   4   9      122.19      120.32      7.64 o
  -5   4   9      152.57      158.40      7.52 o
  -4   4   9       41.36       44.70      3.51 o
  -3   4   9       91.60       80.48      3.48 o
  -2   4   9       98.16       95.27      5.36 o
  -1   4   9       29.66       30.11      3.04 o
   0   4   9       45.91       39.05      3.44 o
   1   4   9       13.64       14.06      3.59 o
   2   4   9      109.18      112.85      9.02 o
   3   4   9      130.01      124.29      9.85 o
   4   4   9        1.67        1.92      7.44 o
  -8   5   9       25.73       36.95      8.81 o
  -7   5   9        0.60       11.25      5.95 o
  -6   5   9       54.27       69.05      6.53 o
  -5   5   9      977.37      911.61     17.48 o
  -4   5   9      119.23      127.22      4.91 o
  -3   5   9       26.58       24.22      2.39 o
  -2   5   9       50.52       62.66      4.59 o
  -1   5   9        1.39        7.04      2.41 o
   0   5   9       99.07      111.31      4.73 o
   1   5   9      599.38      595.31     11.38 o
   2   5   9       96.11       98.92      8.31 o
   3   5   9       37.16       21.13      6.86 o
   4   5   9       23.48       -0.19      9.88 o
  -7   6   9      134.07      143.02     12.92 o
  -6   6   9        0.04       -0.05      4.69 o
  -5   6   9      624.37      582.93     12.26 o
  -4   6   9       98.09       88.78      4.37 o
  -3   6   9       12.28       13.35      2.21 o
  -2   6   9      182.16      187.01      7.03 o
  -1   6   9     1607.51     1599.85     19.56 o
   0   6   9      747.38      746.75     19.74 o
   1   6   9      151.30      146.35      6.04 o
   2   6   9      359.67      332.49     12.37 o
   3   6   9       77.91       74.10      8.58 o
   4   6   9        1.90       -4.39      6.86 o
  -7   7   9        0.86        3.40      7.04 o
  -6   7   9        3.56        6.71      5.66 o
  -5   7   9       25.95       34.00      4.98 o
  -4   7   9       83.50       88.99      5.00 o
  -3   7   9      323.25      277.87      6.28 o
  -2   7   9      109.34      118.22      5.25 o
  -1   7   9       30.08       50.74      4.04 o
   0   7   9      167.14      173.75      5.66 o
   1   7   9       12.92       15.16      3.84 o
   2   7   9       85.39      110.68      6.65 o
   3   7   9       25.39       15.55      6.88 o
   4   7   9        3.20       -6.37      6.99 o
  -7   8   9        9.58       17.57      8.16 o
  -6   8   9        5.07        6.92      6.34 o
  -5   8   9       16.68       16.66      4.65 o
  -4   8   9      141.51      135.86      7.14 o
  -3   8   9      366.33      334.40      7.71 o
  -2   8   9       69.93       75.54      4.15 o
  -1   8   9       49.51       55.26      4.36 o
   0   8   9       25.01       35.25      3.99 o
   1   8   9        5.42        6.26      4.71 o
   2   8   9        0.64        0.73      5.63 o
   3   8   9       32.13       26.35      7.67 o
   4   8   9        2.52       -5.68      7.03 o
  -7   9   9        1.55       24.77      9.74 o
  -6   9   9        9.32       17.76      5.59 o
  -5   9   9       59.71       69.29      6.86 o
  -4   9   9        3.24        1.08      3.30 o
  -3   9   9      310.35      267.41     12.28 o
  -2   9   9        7.59       13.19      3.61 o
  -1   9   9       39.61       51.15      4.98 o
   0   9   9       70.53       66.48      5.74 o
   1   9   9       22.07       18.14      5.21 o
   2   9   9       18.94       29.90     12.39 o
   3   9   9        1.32        8.28     13.29 o
  -7  10   9       48.59       61.64      9.84 o
  -6  10   9        3.52        7.86      5.23 o
  -5  10   9      214.07      218.71     12.52 o
  -4  10   9      138.32      122.34      9.40 o
  -3  10   9      101.40      105.95      5.69 o
  -2  10   9      373.07      351.65     13.08 o
  -1  10   9      954.73      937.95     27.40 o
   0  10   9      463.82      433.18     35.78 o
   1  10   9       16.06       -0.65      4.59 o
   2  10   9      379.16      385.42     14.85 o
   3  10   9      208.09      217.09     24.29 o
  -6  11   9       34.97       20.01     10.29 o
  -5  11   9        0.38        5.61      4.68 o
  -4  11   9      197.64      210.31      8.15 o
  -3  11   9      132.28      115.64      6.04 o
  -2  11   9       54.94       58.60      4.16 o
  -1  11   9        2.56        7.03      4.41 o
   0  11   9      227.04      224.37     10.92 o
   1  11   9       88.47       68.60     15.54 o
   2  11   9      279.88      304.75     17.13 o
   3  11   9        3.95        4.26      8.68 o
  -6  12   9       12.20       21.69      6.38 o
  -5  12   9        3.76        3.87      4.66 o
  -4  12   9      103.75      100.35      6.36 o
  -3  12   9       93.75       76.50      5.33 o
  -2  12   9        8.14       11.29      3.39 o
  -1  12   9       98.95      105.70      7.74 o
   0  12   9        9.16       11.86      5.58 o
   1  12   9       24.57       25.12      6.55 o
   2  12   9       26.39       18.57      8.00 o
   3  12   9        7.55        8.24     11.44 o
  -6  13   9       17.35       19.82      8.09 o
  -5  13   9        0.82       11.01      5.17 o
  -4  13   9       21.06       19.61      4.40 o
  -3  13   9      103.94      105.98      5.94 o
  -2  13   9       35.15       24.75      3.76 o
  -1  13   9       48.09       48.86      6.81 o
   0  13   9       27.60       25.76      6.29 o
   1  13   9        9.29        5.97      5.79 o
   2  13   9      108.45      116.94     12.40 o
  -5  14   9      187.69      202.75     19.40 o
  -4  14   9       72.05       73.76      6.00 o
  -3  14   9      135.06      145.51      6.89 o
  -2  14   9       81.51       77.71      4.93 o
  -1  14   9       62.40       76.58      7.76 o
   0  14   9       63.85       82.44      8.36 o
   1  14   9        5.54       -3.91      5.59 o
   2  14   9        1.41       -1.79      7.11 o
  -5  15   9        3.78       20.38      6.69 o
  -4  15   9      230.22      228.50     13.12 o
  -3  15   9       19.74       31.79      4.49 o
  -2  15   9       25.01       27.37      3.83 o
  -1  15   9        0.00        4.12      7.33 o
   0  15   9       26.02       30.87      6.83 o
   1  15   9        1.62        0.24      6.71 o
  -4  16   9        0.14       14.06      4.55 o
  -3  16   9       66.75       69.28      5.82 o
  -2  16   9        2.42       -0.55      4.66 o
  -1  16   9       87.79       85.06      8.48 o
   0  16   9        2.33        5.71      6.46 o
   1  16   9       10.94       15.08      8.25 o
  -3  17   9       31.29       28.18      5.29 o
  -2  17   9        8.24        0.19      4.90 o
  -1  17   9        6.91       12.53      5.89 o
   0  17   9        6.35        2.28      7.01 o
  -2  18   9       43.36       56.51     11.98 o
  -1  18   9      194.41      202.50     15.97 o
  -8   0  10        0.32       27.76     12.25 o
  -7   0  10      186.61      219.20     13.41 o
  -6   0  10       47.99       62.08      8.17 o
  -5   0  10      167.15      142.23      9.54 o
  -4   0  10      218.75      217.18      9.35 o
  -3   0  10      294.84      296.39      8.61 o
  -2   0  10      257.74      268.61      9.87 o
  -1   0  10      653.82      607.22     18.63 o
   0   0  10        2.05       -0.31      4.58 o
   1   0  10        0.08        2.82      6.61 o
   2   0  10      179.26      162.77     20.72 o
   3   0  10      901.88      808.49     67.62 o
   4   0  10        7.67       21.60     15.40 o
  -8   1  10        7.19       25.44      8.83 o
  -7   1  10        1.22       18.44      6.04 o
  -6   1  10       35.29       36.56      5.43 o
  -5   1  10        2.14       -3.01      5.31 o
  -4   1  10      206.20      216.68      6.63 o
  -3   1  10       44.75       49.48      4.64 o
  -2   1  10        0.00        0.82      2.59 o
  -1   1  10      357.48      350.73      7.95 o
   0   1  10       62.31       67.99      5.83 o
   1   1  10       14.21       10.84      5.97 o
   2   1  10        3.40       -2.64      5.54 o
   3   1  10      123.65      115.41     10.04 o
   4   1  10       90.50       78.04     13.20 o
  -8   2  10        6.52       33.15      8.94 o
  -7   2  10        7.32       21.06      6.10 o
  -6   2  10       15.08       17.99      5.00 o
  -5   2  10        0.83       -1.48      3.85 o
  -4   2  10        7.70        7.81      2.82 o
  -3   2  10        0.19       -0.58      2.02 o
  -2   2  10       64.36       73.93      4.80 o
  -1   2  10        4.71        9.30      3.02 o
   0   2  10        0.63       -0.80      4.46 o
   1   2  10       17.70       30.24      4.68 o
   2   2  10        1.15        4.69      5.78 o
   3   2  10        0.04       10.89      6.86 o
   4   2  10        0.18       -2.30      7.44 o
  -8   3  10        0.91       22.27      8.07 o
  -7   3  10       10.64       13.29      5.73 o
  -6   3  10       15.46       27.40      5.67 o
  -5   3  10       29.30       22.45      4.48 o
  -4   3  10        2.27        2.76      2.52 o
  -3   3  10       84.72       77.48      4.23 o
  -2   3  10        4.93        6.96      3.35 o
  -1   3  10      196.79      193.92      7.44 o
   0   3  10      349.16      381.77     10.29 o
   1   3  10        0.84        4.91      4.26 o
   2   3  10        5.37       11.49      6.19 o
   3   3  10      269.93      244.79     17.05 o
   4   3  10      177.61      160.65     11.95 o
  -7   4  10       73.37       84.67      7.74 o
  -6   4  10        9.12        9.61      4.97 o
  -5   4  10        6.84        5.25      3.58 o
  -4   4  10      145.45      140.04      5.26 o
  -3   4  10      156.91      143.26      4.94 o
  -2   4  10      774.37      712.73     14.23 o
  -1   4  10      409.07      406.89      9.40 o
   0   4  10      142.04      136.36      6.36 o
   1   4  10       34.63       46.85      5.20 o
   2   4  10      395.72      395.68     13.61 o
   3   4  10      383.71      382.42     15.54 o
   4   4  10        0.60       -2.34      7.28 o
  -7   5  10        0.41       21.97      6.43 o
  -6   5  10       27.63       30.64      6.50 o
  -5   5  10       73.66       64.45      5.90 o
  -4   5  10      577.87      529.02     11.13 o
  -3   5  10       13.65       12.60      2.31 o
  -2   5  10      148.44      157.31      7.13 o
  -1   5  10      636.88      688.40     12.63 o
   0   5  10      142.68      124.46      6.52 o
   1   5  10       16.59       18.67      4.92 o
   2   5  10        3.63        3.47      5.71 o
   3   5  10        0.77        7.37      6.53 o
   4   5  10        2.83        3.89      8.23 o
  -7   6  10       12.17       22.46      6.96 o
  -6   6  10       25.09       35.58      6.44 o
  -5   6  10       18.83       17.92      5.43 o
  -4   6  10       65.62       75.15      4.41 o
  -3   6  10       13.77       11.41      2.38 o
  -2   6  10      242.06      258.43      9.24 o
  -1   6  10       47.85       61.64      5.08 o
   0   6  10        5.72       15.54      4.31 o
   1   6  10       86.93      118.82      7.04 o
   2   6  10       43.67       45.72     10.40 o
   3   6  10        1.71       -6.17      6.86 o
  -7   7  10        3.02       18.00      7.20 o
  -6   7  10       22.86       26.19      6.25 o
  -5   7  10        5.04        8.27      5.07 o
  -4   7  10       32.59       40.02      4.40 o
  -3   7  10       28.42       28.12      3.69 o
  -2   7  10      122.18      131.62      7.12 o
  -1   7  10      604.00      613.37     12.20 o
   0   7  10      216.51      210.31      8.16 o
   1   7  10        0.73        2.99      4.96 o
   2   7  10        0.19        0.71      6.30 o
   3   7  10       30.52       28.10      9.86 o
  -7   8  10       98.09      115.28     13.18 o
  -6   8  10        0.24        6.41      6.18 o
  -5   8  10        0.20        4.16      3.78 o
  -4   8  10      210.07      214.53      8.19 o
  -3   8  10      106.59      104.41      6.23 o
  -2   8  10      884.22      852.30     19.13 o
  -1   8  10      120.33      124.97      6.75 o
   0   8  10      165.05      160.67      7.89 o
   1   8  10       22.98       18.72      8.13 o
   2   8  10       60.74       66.27      8.72 o
   3   8  10      180.39      192.61     21.48 o
  -7   9  10        5.41        3.18      7.41 o
  -6   9  10        0.78        5.58      6.29 o
  -5   9  10        3.84        0.10      3.87 o
  -4   9  10      902.12      822.11     15.72 o
  -3   9  10       12.11        5.47      3.77 o
  -2   9  10      712.64      708.02     19.65 o
  -1   9  10       66.86       64.06      5.70 o
   0   9  10      436.26      433.19     23.06 o
   1   9  10        0.01       -2.68      6.52 o
   2   9  10      164.19      145.44     13.12 o
   3   9  10       24.84       47.58     11.79 o
  -7  10  10        8.54       19.34      9.65 o
  -6  10  10        3.32        4.41     10.95 o
  -5  10  10       44.31       32.96      5.11 o
  -4  10  10        6.25       27.53      4.69 o
  -3  10  10       30.59       31.10      4.68 o
  -2  10  10      181.98      207.39      8.73 o
  -1  10  10       88.64      112.40      6.91 o
   0  10  10       10.60        9.95      5.60 o
   1  10  10        0.91       -5.97      5.97 o
   2  10  10        2.61       12.78     12.61 o
   3  10  10       26.00       15.03      9.24 o
  -6  11  10        0.00       14.38      6.64 o
  -5  11  10        2.41       -0.58      3.99 o
  -4  11  10       93.15      100.00      8.59 o
  -3  11  10       62.83       53.17      6.03 o
  -2  11  10        8.80        3.48      4.28 o
  -1  11  10      105.91      130.10     12.98 o
   0  11  10      120.42      125.72     11.80 o
   1  11  10        7.83       12.29      7.41 o
   2  11  10        8.60        1.51      9.93 o
  -6  12  10       77.33       91.71      9.68 o
  -5  12  10       70.41       74.53      7.03 o
  -4  12  10       13.83       14.58      4.25 o
  -3  12  10       40.37       50.75      4.94 o
  -2  12  10      168.60      160.89      8.41 o
  -1  12  10      135.80      145.97      9.59 o
   0  12  10        0.27        2.92      4.30 o
   1  12  10       18.85       21.37      7.84 o
   2  12  10       34.12       36.97     12.89 o
  -6  13  10       37.08       43.55      7.02 o
  -5  13  10       80.93       83.81      7.51 o
  -4  13  10      156.62      153.65      9.38 o
  -3  13  10       37.00       39.91      4.71 o
  -2  13  10       60.51       56.84      4.98 o
  -1  13  10        0.25        2.44      5.11 o
   0  13  10        0.14       -4.71      4.71 o
   1  13  10       16.44        7.62      6.01 o
   2  13  10       11.99       27.54     12.51 o
  -5  14  10       18.11       29.41      8.13 o
  -4  14  10       34.70       35.54      5.03 o
  -3  14  10       45.50       47.33      5.73 o
  -2  14  10       74.35       74.45      5.47 o
  -1  14  10       20.93       24.00      6.14 o
   0  14  10        0.01       -0.30      5.26 o
   1  14  10        1.47        9.14      7.28 o
  -5  15  10       48.27       70.32     14.59 o
  -4  15  10        9.14       21.25      4.69 o
  -3  15  10       74.24       85.59      6.00 o
  -2  15  10        3.09        1.43      5.40 o
  -1  15  10        3.88       11.22      5.73 o
   0  15  10       29.06       18.80      7.59 o
   1  15  10       19.61       20.23      8.50 o
  -4  16  10        3.57        9.88      4.43 o
  -3  16  10        7.58       17.40      5.82 o
  -2  16  10       25.27       19.10      5.34 o
  -1  16  10       73.80       85.20     10.65 o
   0  16  10       43.92       48.55      9.58 o
  -3  17  10       85.99       92.54      8.19 o
  -2  17  10        0.76        6.55      5.59 o
  -1  17  10        5.16        9.03      7.31 o
  -7   1  11       12.62       22.85      6.01 o
  -6   1  11      334.57      335.56     11.17 o
  -5   1  11       10.53       11.96      3.93 o
  -4   1  11      103.03       98.57      5.18 o
  -3   1  11      298.49      328.17      8.32 o
  -2   1  11        0.36        4.67      3.06 o
  -1   1  11      260.81      240.41      9.42 o
   0   1  11      899.08      863.41     17.26 o
   1   1  11       41.47       38.82     14.81 o
   2   1  11        0.26        5.63      5.67 o
   3   1  11       25.53       27.95      7.61 o
  -7   2  11       20.30       32.17      6.61 o
  -6   2  11        1.78        9.73      4.87 o
  -5   2  11      107.94      109.18      6.02 o
  -4   2  11       98.28      104.43      5.24 o
  -3   2  11      409.61      377.45      8.93 o
  -2   2  11      342.03      303.45     12.33 o
  -1   2  11      500.25      484.20     12.78 o
   0   2  11      136.24      164.85      9.84 o
   1   2  11      141.42      134.32     11.98 o
   2   2  11       25.91       21.83      6.53 o
   3   2  11        0.74        3.74      6.63 o
  -7   3  11        5.24       16.72      5.99 o
  -6   3  11       16.90       24.33      5.31 o
  -5   3  11      134.26      135.13      6.47 o
  -4   3  11       32.28       34.34      3.80 o
  -3   3  11      150.22      159.26      5.98 o
  -2   3  11      109.44      128.18      7.80 o
  -1   3  11       51.39       58.92      5.84 o
   0   3  11      621.39      616.33     16.70 o
   1   3  11       94.90       99.69     22.27 o
   2   3  11        7.07       16.15      8.19 o
   3   3  11       97.10      110.00     10.08 o
  -7   4  11        7.79       25.97      5.97 o
  -6   4  11       15.60       35.22      9.12 o
  -5   4  11       10.56       10.18      3.64 o
  -4   4  11       19.08       20.86      3.12 o
  -3   4  11        2.08        8.22      2.77 o
  -2   4  11      227.22      199.43     10.07 o
  -1   4  11       17.35       30.43      5.39 o
   0   4  11      182.65      212.48     10.73 o
   1   4  11       21.00       31.45      8.50 o
   2   4  11        7.31       11.29      5.92 o
   3   4  11       20.07       18.08      7.60 o
  -7   5  11        3.17       16.54      6.88 o
  -6   5  11       58.75       62.61      6.25 o
  -5   5  11        8.74        9.89      3.75 o
  -4   5  11        4.21        4.83      2.73 o
  -3   5  11       13.10       16.08      3.44 o
  -2   5  11        4.48        4.17      6.57 o
  -1   5  11     1361.78     1324.70     29.68 o
   0   5  11      537.32      557.34     24.40 o
   1   5  11       53.52       73.13      8.42 o
   2   5  11       17.31       16.02      6.28 o
   3   5  11        5.13        8.01      6.68 o
  -7   6  11        0.04       17.57      6.97 o
  -6   6  11        2.12        0.92      5.34 o
  -5   6  11       50.93       55.67      7.84 o
  -4   6  11       56.93       50.80      3.80 o
  -3   6  11      295.87      281.96      7.37 o
  -2   6  11        0.04       -2.23      4.72 o
  -1   6  11      439.98      430.46     15.41 o
   0   6  11      327.53      333.63     12.92 o
   1   6  11       65.51       75.53      8.81 o
   2   6  11       25.71       21.33      9.92 o
   3   6  11       33.22       35.96     12.65 o
  -7   7  11       15.72       16.03     10.09 o
  -6   7  11       22.46       35.03      7.63 o
  -5   7  11        7.94        1.79      4.44 o
  -4   7  11        6.54        8.87      4.51 o
  -3   7  11       85.22       76.84      8.25 o
  -2   7  11      159.60      169.46      8.27 o
  -1   7  11        1.45        3.30      5.91 o
   0   7  11       83.22       80.25      8.68 o
   1   7  11       42.11       39.48     18.39 o
   2   7  11        2.65        6.25      6.51 o
   3   7  11      101.11      135.36     18.96 o
  -7   8  11        3.38        2.32      7.18 o
  -6   8  11        1.85        5.20      6.31 o
  -5   8  11       14.91       12.79      5.03 o
  -4   8  11       97.96       94.81      7.18 o
  -3   8  11      192.45      187.82      9.83 o
  -2   8  11       37.06       41.13      9.21 o
  -1   8  11        9.22       14.39      8.80 o
   0   8  11       33.99       37.41     12.35 o
   1   8  11        0.24       -4.07      6.47 o
   2   8  11        2.43       -6.64      7.35 o
   3   8  11       39.74       51.30     14.76 o
  -7   9  11       16.50       24.85     10.50 o
  -6   9  11       31.89       31.01      7.53 o
  -5   9  11        3.62       -0.33      4.43 o
  -4   9  11       15.35       14.37      5.19 o
  -3   9  11        8.22       15.98      4.75 o
  -2   9  11       43.87       51.61      7.70 o
  -1   9  11      328.15      303.76     16.04 o
   0   9  11       29.46       17.42      9.93 o
   1   9  11        0.05       -4.13      6.41 o
   2   9  11       10.79       11.18      8.53 o
  -6  10  11       22.65       20.06      6.93 o
  -5  10  11       16.48       17.66      5.12 o
  -4  10  11       14.93       14.05      4.25 o
  -3  10  11      307.22      293.98     17.73 o
  -2  10  11       44.87       39.82      6.28 o
  -1  10  11      102.34      104.94      8.86 o
   0  10  11      132.77      117.57     16.03 o
   1  10  11       34.12       48.10     13.46 o
   2  10  11        3.32       -1.51     10.06 o
  -6  11  11       13.94       30.29      7.19 o
  -5  11  11        0.76       10.64      7.35 o
  -4  11  11        1.15        4.34      4.05 o
  -3  11  11       18.34       21.63      4.76 o
  -2  11  11       13.85       23.39      5.80 o
  -1  11  11        9.22       15.04      5.87 o
   0  11  11      116.78      105.38     15.47 o
   1  11  11       26.39       27.10     10.69 o
   2  11  11        1.94       -6.10     10.25 o
  -6  12  11        4.49       22.15      7.35 o
  -5  12  11       19.71       18.28      4.86 o
  -4  12  11        6.00        7.84      3.66 o
  -3  12  11       33.12       22.37      5.25 o
  -2  12  11       87.38       57.56     13.30 o
  -1  12  11        2.61        5.79      5.26 o
   0  12  11        0.00        2.23      6.40 o
   1  12  11        1.84        6.73     10.19 o
  -5  13  11       20.13       31.08      6.12 o
  -4  13  11       14.60       16.71      4.92 o
  -3  13  11        0.07        3.89      3.70 o
  -2  13  11       30.10       38.50      5.89 o
  -1  13  11       94.94       88.17     10.83 o
   0  13  11       30.91       17.13      7.28 o
   1  13  11        7.53        3.27      9.75 o
  -5  14  11       14.99       15.00      5.38 o
  -4  14  11       49.07       57.47      5.86 o
  -3  14  11        2.87        0.36      3.77 o
  -2  14  11       17.01       25.60      5.68 o
  -1  14  11       34.62       42.00      7.38 o
   0  14  11        0.06        8.33      6.72 o
  -4  15  11       28.90       36.64      5.41 o
  -3  15  11       59.47       71.16      6.05 o
  -2  15  11        3.09        3.61      5.19 o
  -1  15  11        0.26       -5.88      6.09 o
   0  15  11       64.04       68.64     10.46 o
  -3  16  11       54.55       60.46      5.88 o
  -2  16  11        1.41       -5.02      5.02 o
  -1  16  11       41.73       26.19      8.73 o
  -7   0  12        0.42        4.92      7.05 o
  -6   0  12       55.40       65.25     10.27 o
  -5   0  12       63.33       71.97     13.98 o
  -4   0  12        0.64        3.76      4.11 o
  -3   0  12      199.17      208.99     15.53 o
  -2   0  12       75.22       70.89      9.05 o
  -1   0  12      288.13      286.73     14.94 o
   0   0  12      164.35      211.13     18.36 o
   1   0  12      488.02      404.34     25.65 o
   2   0  12        0.35       -1.87     16.47 o
   3   0  12        0.11        3.03     31.75 o
  -7   1  12       37.27       45.61      7.01 o
  -6   1  12       22.04       39.18      6.10 o
  -5   1  12       41.72       41.82      4.63 o
  -4   1  12       20.59       28.40      3.68 o
  -3   1  12      116.56      115.70      8.79 o
  -2   1  12       40.47       44.25      5.86 o
  -1   1  12       11.02        8.79      5.32 o
   0   1  12      356.57      339.58     15.73 o
   1   1  12       40.33       48.20      9.00 o
   2   1  12       14.23       14.34     14.11 o
   3   1  12        2.54        4.68      8.19 o
  -7   2  12        5.81       26.82      6.59 o
  -6   2  12        2.15        7.61      5.03 o
  -5   2  12        3.42        4.38      3.47 o
  -4   2  12       17.65       12.57      3.36 o
  -3   2  12       49.61       52.08      5.41 o
  -2   2  12        9.96       12.44      4.62 o
  -1   2  12      140.92      152.60      9.93 o
   0   2  12      132.22      134.67     11.14 o
   1   2  12        0.38       -7.60      8.30 o
   2   2  12        8.57       17.77      8.33 o
   3   2  12        7.84       12.89     10.75 o
  -7   3  12       33.25       46.28      6.60 o
  -6   3  12        2.13        4.63      5.08 o
  -5   3  12       69.77       58.80      5.53 o
  -4   3  12       16.71       15.17      3.34 o
  -3   3  12      139.95      135.44      9.52 o
  -2   3  12      255.53      230.07     11.44 o
  -1   3  12       48.46       49.93      6.16 o
   0   3  12      335.15      304.72     22.27 o
   1   3  12        2.61        5.28      6.68 o
   2   3  12       45.63       62.43     13.03 o
   3   3  12        0.06       11.66     14.32 o
  -7   4  12       15.25       28.79      6.18 o
  -6   4  12        8.42       21.69      6.80 o
  -5   4  12       33.31       39.47      5.19 o
  -4   4  12       85.05       80.70      4.94 o
  -3   4  12        9.55        3.38      3.08 o
  -2   4  12       29.81       24.63      5.66 o
  -1   4  12        1.86        0.26      5.57 o
   0   4  12       74.44       87.92     13.67 o
   1   4  12      298.13      286.69     23.42 o
   2   4  12       40.71       56.46     20.67 o
   3   4  12       13.01       16.82     11.62 o
  -7   5  12       15.35       36.09      8.37 o
  -6   5  12       41.18       50.55      7.22 o
  -5   5  12        4.92        9.46      3.71 o
  -4   5  12        4.66        4.31      3.03 o
  -3   5  12       74.48       80.72      5.02 o
  -2   5  12      116.12      123.45      8.86 o
  -1   5  12        4.90        2.02      5.01 o
   0   5  12       57.64       66.12      8.95 o
   1   5  12       50.06       42.39      8.83 o
   2   5  12        0.08       13.72     12.82 o
  -7   6  12        0.02       14.82      7.88 o
  -6   6  12       14.49       31.74     12.93 o
  -5   6  12       27.76       20.04      5.86 o
  -4   6  12        6.82       16.21      4.72 o
  -3   6  12       62.66       62.81      4.58 o
  -2   6  12        0.05        8.85      4.63 o
  -1   6  12       83.40       98.32      8.97 o
   0   6  12       73.97       69.34      9.09 o
   1   6  12       24.19       29.69      8.49 o
   2   6  12        0.08        6.55     14.29 o
  -7   7  12       13.00       27.34     14.48 o
  -6   7  12       20.02       31.65      7.52 o
  -5   7  12       25.07       25.81      5.72 o
  -4   7  12       91.69       79.41      7.00 o
  -3   7  12      134.38      146.66     11.69 o
  -2   7  12      199.19      193.02     16.79 o
  -1   7  12        3.14       -0.49      4.77 o
   0   7  12      107.37       96.76      9.87 o
   1   7  12       45.93       31.56      8.94 o
   2   7  12        7.51        1.25     15.59 o
  -6   8  12        8.35       13.27      6.59 o
  -5   8  12        3.59        5.88      4.66 o
  -4   8  12      110.90       89.79      7.29 o
  -3   8  12       22.78       16.71      7.36 o
  -2   8  12        0.03        7.36      7.80 o
  -1   8  12        2.22        3.02      7.36 o
   0   8  12       32.15       31.23     12.86 o
   1   8  12      167.73      188.87     13.98 o
   2   8  12        1.05        9.44      8.50 o
  -6   9  12        1.34        4.53     10.43 o
  -5   9  12       24.68       19.60      5.41 o
  -4   9  12       39.15       37.41      6.63 o
  -3   9  12      120.05      112.35     10.87 o
  -2   9  12      223.30      205.79     19.37 o
  -1   9  12       20.97       36.97     11.32 o
   0   9  12        0.71       -7.10      7.10 o
   1   9  12      203.86      260.55     23.83 o
   2   9  12        3.54        3.51      8.17 o
  -6  10  12        0.14       16.75     10.04 o
  -5  10  12        4.38        8.39      4.85 o
  -4  10  12        1.11       -0.69      4.19 o
  -3  10  12       14.99       14.52      7.01 o
  -2  10  12        3.87        3.90      7.92 o
  -1  10  12       58.29       49.29     12.57 o
   0  10  12       88.42      104.12     16.03 o
   1  10  12       36.47       22.13     11.88 o
  -6  11  12       18.79       20.85      7.31 o
  -5  11  12       42.50       41.73      6.55 o
  -4  11  12        2.17        4.38      4.49 o
  -3  11  12      198.19      217.41     14.04 o
  -2  11  12        0.96        0.38      7.29 o
  -1  11  12       71.66       67.21     13.08 o
   0  11  12       12.91       23.20     11.13 o
   1  11  12        2.54        7.80     10.69 o
  -5  12  12        2.09        7.86      5.17 o
  -4  12  12        0.27       -1.82      4.30 o
  -3  12  12       36.29       43.78      8.54 o
  -2  12  12       30.32       18.36      9.93 o
  -1  12  12       33.37       45.14     12.64 o
   0  12  12       97.57       84.88     15.59 o
   1  12  12      161.10      179.44     21.44 o
  -5  13  12        4.91        6.94      6.90 o
  -4  13  12        0.27        2.19      7.31 o
  -3  13  12       12.08       17.15      5.96 o
  -2  13  12       36.55       31.06     11.25 o
  -1  13  12        0.12        7.73      9.05 o
   0  13  12        3.00        5.85     10.63 o
  -4  14  12        2.79        8.53      5.18 o
  -3  14  12        9.87       11.24      5.26 o
  -2  14  12        1.36        2.71      4.64 o
  -1  14  12        0.34       -7.86      7.86 o
  -3  15  12       14.10       18.94      5.63 o
  -2  15  12       19.88       13.78      6.16 o
  -7   1  13       46.27       76.55      8.25 o
  -6   1  13        6.08       19.34      5.93 o
  -5   1  13       33.70       38.99      4.64 o
  -4   1  13      154.72      119.36      6.01 o
  -3   1  13       41.13       39.73      6.74 o
  -2   1  13        1.11        0.68      4.31 o
  -1   1  13        0.01       -0.14      5.47 o
   0   1  13        2.29        9.54      6.50 o
   1   1  13       32.90       28.86     13.11 o
   2   1  13       72.28       75.32     13.17 o
  -7   2  13       48.63       74.58      7.53 o
  -6   2  13      112.88      112.74      8.54 o
  -5   2  13        0.01       -0.59      3.15 o
  -4   2  13      102.47       83.73      5.85 o
  -3   2  13        0.27        2.24      4.51 o
  -2   2  13       96.47      100.09      8.90 o
  -1   2  13        7.74        9.35      6.26 o
   0   2  13       39.09       45.05      8.55 o
   1   2  13       17.42       -6.71      7.83 o
   2   2  13      106.78      114.50     25.81 o
  -7   3  13       12.92       32.98      6.51 o
  -6   3  13       14.47       18.76      6.79 o
  -5   3  13        2.77        4.60      3.39 o
  -4   3  13        6.47       10.25      3.26 o
  -3   3  13       47.36       36.85      6.62 o
  -2   3  13        4.53        2.54      4.40 o
  -1   3  13       20.16       25.79      6.57 o
   0   3  13       20.19       32.09      7.74 o
   1   3  13        4.21        9.43      7.62 o
   2   3  13       39.15       38.67     10.09 o
  -7   4  13        2.02       28.31      8.93 o
  -6   4  13        1.98       15.77      6.77 o
  -5   4  13       14.47       22.42      4.45 o
  -4   4  13        6.86        8.64      3.17 o
  -3   4  13       21.17       32.44      4.51 o
  -2   4  13        7.75        6.19      5.07 o
  -1   4  13       38.17       39.94      7.52 o
   0   4  13       75.62       99.67     18.89 o
   1   4  13       19.36        1.96      7.33 o
   2   4  13       30.46       11.18      9.00 o
  -7   5  13       11.49       19.08     10.32 o
  -6   5  13       35.12       46.07      9.50 o
  -5   5  13       19.68       19.33      5.27 o
  -4   5  13        4.39        6.79      3.17 o
  -3   5  13       44.79       49.61      4.83 o
  -2   5  13        0.02        2.30      4.77 o
  -1   5  13       42.44       56.77      7.94 o
   0   5  13        9.75        8.83      6.67 o
   1   5  13       18.62       18.09      8.17 o
   2   5  13        0.41       -1.43      8.06 o
  -7   6  13       35.11       40.69      8.81 o
  -6   6  13       42.36       48.21      8.35 o
  -5   6  13       30.20       36.68      6.82 o
  -4   6  13       13.44       26.73      6.07 o
  -3   6  13        2.76        4.65      7.61 o
  -2   6  13      244.85      254.43     13.02 o
  -1   6  13       82.62       93.27      9.24 o
   0   6  13        3.90       -1.68      6.07 o
   1   6  13        0.01        1.36      6.84 o
   2   6  13        2.22       -6.15      7.54 o
  -6   7  13        0.01        4.69      8.96 o
  -5   7  13        4.55        4.33      4.97 o
  -4   7  13        0.80        0.50      4.29 o
  -3   7  13      175.55      159.14     22.19 o
  -2   7  13       35.30       28.36     10.56 o
  -1   7  13        6.86        2.89      8.74 o
   0   7  13        0.67        0.57      5.91 o
   1   7  13       29.31       17.98      9.87 o
  -6   8  13        0.68       -2.02      6.27 o
  -5   8  13        4.11        3.92      6.76 o
  -4   8  13        0.82       -2.19      4.11 o
  -3   8  13        3.22       14.11      6.56 o
  -2   8  13       25.19       31.44     11.19 o
  -1   8  13       12.77        8.43      9.43 o
   0   8  13       35.63       31.69     12.57 o
   1   8  13        1.89       -1.11      8.14 o
  -6   9  13        3.37       19.60      7.05 o
  -5   9  13        3.92        1.88      4.94 o
  -4   9  13       13.32       24.14      6.26 o
  -3   9  13       12.90       15.39      6.93 o
  -2   9  13        0.21       11.51      9.43 o
  -1   9  13       25.31       17.16     10.37 o
   0   9  13       22.08       17.98     11.00 o
   1   9  13        0.51       -7.04      9.05 o
  -5  10  13       46.45       49.59      7.01 o
  -4  10  13        3.81        6.13      5.27 o
  -3  10  13       30.47       25.57      7.89 o
  -2  10  13      396.55      386.36     26.03 o
  -1  10  13       58.48       45.52     12.70 o
   0  10  13        1.19       -3.71      9.05 o
   1  10  13        1.62        7.04     10.75 o
  -5  11  13        8.73       16.42      5.33 o
  -4  11  13        3.02       10.80      5.94 o
  -3  11  13       69.00       55.09      9.62 o
  -2  11  13        4.80       -6.22      8.11 o
  -1  11  13        0.01       -6.60      7.80 o
   0  11  13       24.60        4.72     10.06 o
  -5  12  13        1.05        5.92      5.28 o
  -4  12  13        5.99        1.15      6.45 o
  -3  12  13        2.60        4.70      6.16 o
  -2  12  13       13.06       15.84     10.69 o
  -1  12  13       15.08       22.19     10.69 o
   0  12  13       23.70        4.84     10.37 o
  -4  13  13        0.03        3.18      5.03 o
  -3  13  13        6.63        4.65      6.72 o
  -2  13  13        5.29       -1.32      8.74 o
  -1  13  13       16.44        6.92      9.93 o
  -7   0  14       62.49       81.25     16.57 o
  -6   0  14       29.82       54.45     10.11 o
  -5   0  14        2.60        9.95      5.23 o
  -4   0  14       74.12       62.30      7.03 o
  -3   0  14       73.98       39.30     10.00 o
  -2   0  14       33.90       30.75      9.62 o
  -1   0  14       32.05       30.12     10.31 o
   0   0  14       62.98       72.24     14.40 o
   1   0  14      257.85      231.50     22.70 o
  -7   1  14        0.03       29.01      9.59 o
  -6   1  14       18.90       20.70      5.79 o
  -5   1  14       34.43       45.86      5.01 o
  -4   1  14        0.52        6.78      3.38 o
  -3   1  14       31.83       30.20     11.19 o
  -2   1  14        0.22       -4.78      4.78 o
  -1   1  14       22.82       22.03      7.00 o
   0   1  14        9.13        8.74      6.93 o
   1   1  14        2.07        3.35      7.39 o
  -7   2  14        0.07       23.81      6.54 o
  -6   2  14        7.21       20.89      5.78 o
  -5   2  14        0.01        6.23      3.66 o
  -4   2  14        0.64       -2.72      2.94 o
  -3   2  14       23.89       16.95      5.88 o
  -2   2  14        1.93       -2.75      4.49 o
  -1   2  14        6.64        4.53      5.77 o
   0   2  14       12.26        1.85      6.45 o
   1   2  14        1.01       -4.99      6.64 o
  -6   3  14       11.17       26.22      6.04 o
  -5   3  14       27.02       27.53      5.00 o
  -4   3  14        8.67       21.38      3.83 o
  -3   3  14        5.05        8.62      9.49 o
  -2   3  14        2.48        8.07      5.29 o
  -1   3  14        1.22        4.78      5.53 o
   0   3  14       79.63       82.95     10.77 o
   1   3  14       14.26       10.83      8.24 o
  -6   4  14       69.07       88.41      8.33 o
  -5   4  14        7.37        9.23      3.76 o
  -4   4  14       25.37       26.05      3.95 o
  -3   4  14        9.02       16.70      5.87 o
  -2   4  14      199.94      208.61     28.45 o
  -1   4  14       10.28        6.10      5.87 o
   0   4  14        0.00       -4.33      6.15 o
   1   4  14      105.45      111.57     12.40 o
  -6   5  14        7.18       11.17      7.07 o
  -5   5  14       30.78       30.88      7.18 o
  -4   5  14        0.02        3.88      4.86 o
  -3   5  14       14.35       12.71      3.88 o
  -2   5  14        0.14        2.93      5.11 o
  -1   5  14       91.59      102.51     10.28 o
   0   5  14       19.00       13.57      8.24 o
   1   5  14       25.89       30.20      9.01 o
  -6   6  14        2.03       14.23     10.42 o
  -5   6  14        1.70       -0.83      5.44 o
  -4   6  14        0.08        2.63      5.00 o
  -3   6  14        0.54        5.66      7.99 o
  -2   6  14        3.80        1.63      8.49 o
  -1   6  14        0.07       -0.19      6.16 o
   0   6  14      108.93      125.18     12.03 o
   1   6  14        5.03       -0.27      7.51 o
  -6   7  14       10.09       14.58      6.89 o
  -5   7  14       20.48       26.02      7.51 o
  -4   7  14        4.42        5.51      5.22 o
  -3   7  14       12.67       13.52      9.05 o
  -2   7  14        3.06        9.81      8.80 o
  -1   7  14       25.18       39.55     12.89 o
   0   7  14        8.44       16.54     11.07 o
   1   7  14        0.50       -8.04     15.97 o
  -6   8  14        8.13       21.05     10.66 o
  -5   8  14        9.51       13.95      6.34 o
  -4   8  14        0.83        5.71      5.53 o
  -3   8  14       55.90       58.77      9.57 o
  -2   8  14       41.63       29.49     10.81 o
  -1   8  14        0.95        3.65      9.24 o
   0   8  14        0.02        2.45     10.12 o
  -5   9  14       36.21       34.14      7.88 o
  -4   9  14       84.37       80.47      9.11 o
  -3   9  14        8.81       11.90      7.04 o
  -2   9  14        3.34       29.17     10.88 o
  -1   9  14       38.62       26.41     11.44 o
   0   9  14        2.67       -1.63      9.62 o
  -5  10  14        0.81        3.14      5.41 o
  -4  10  14        3.19        5.30      5.64 o
  -3  10  14       12.42       10.18      6.77 o
  -2  10  14       78.44       89.47     15.84 o
  -1  10  14       19.09        6.73      9.93 o
   0  10  14       11.90        3.46      9.68 o
  -4  11  14        8.87       13.40      5.99 o
  -3  11  14        8.63       15.60      7.49 o
  -2  11  14        7.95       17.79     11.13 o
  -1  11  14       47.17       54.26     14.15 o
  -3  12  14       26.41       29.83      8.60 o
  -2  12  14        5.88       18.67     10.81 o
  -6   1  15       14.13       26.41      5.35 o
  -5   1  15        7.37        9.71      3.84 o
  -4   1  15        0.23        1.35      3.22 o
  -3   1  15        1.08       -3.10      4.87 o
  -2   1  15       10.42       15.19     10.47 o
  -1   1  15      148.08      167.35     18.89 o
   0   1  15        0.81       -5.95      5.95 o
  -6   2  15        2.70       14.80      6.25 o
  -5   2  15       32.21       26.56      5.14 o
  -4   2  15       74.95       69.06      5.36 o
  -3   2  15       56.54       70.68      8.96 o
  -2   2  15       52.04       37.20      7.55 o
  -1   2  15        4.96        1.92      6.09 o
   0   2  15        4.41       -1.87      6.69 o
  -6   3  15       11.54       29.06      9.71 o
  -5   3  15       32.74       32.27      4.71 o
  -4   3  15        1.28        2.85      3.35 o
  -3   3  15       66.50       60.93      8.55 o
  -2   3  15       17.80       21.21      6.89 o
  -1   3  15       21.15       20.94      7.31 o
   0   3  15        1.96       -5.21      6.67 o
  -6   4  15        1.04        3.40      7.35 o
  -5   4  15        0.06       10.59      5.53 o
  -4   4  15        0.24        1.52      3.29 o
  -3   4  15       32.81       31.66      7.20 o
  -2   4  15        0.32        2.16      5.24 o
  -1   4  15        0.90       -1.50      5.96 o
   0   4  15        5.84        7.13      7.10 o
  -6   5  15        6.91        8.06      7.01 o
  -5   5  15       14.49       20.26      6.62 o
  -4   5  15        4.73       13.23      5.71 o
  -3   5  15       39.74       41.37     12.32 o
  -2   5  15       30.42       33.86      7.50 o
  -1   5  15       83.89       82.89     10.05 o
   0   5  15        0.27       -5.59      5.59 o
  -5   6  15        1.96        6.67      6.31 o
  -4   6  15       69.12       68.15     14.45 o
  -3   6  15       23.00       20.56     10.94 o
  -2   6  15        0.33       -4.72      8.74 o
  -1   6  15        0.17        4.34      8.43 o
   0   6  15        1.67       -2.87      6.26 o
  -5   7  15       11.08       20.57      6.79 o
  -4   7  15        0.10        6.06      5.73 o
  -3   7  15        0.17       -7.73      7.73 o
  -2   7  15        3.41       -2.51      8.11 o
  -1   7  15        4.99        9.18     10.12 o
  -5   8  15        1.18       10.87      7.14 o
  -4   8  15        0.16        8.06      5.78 o
  -3   8  15        8.04        0.17      6.60 o
  -2   8  15       12.46       14.27     10.94 o
  -1   8  15       23.20       24.58     12.20 o
  -4   9  15        0.59        2.23      5.50 o
  -3   9  15       13.02        9.91      7.20 o
  -2   9  15       31.14       53.13     14.34 o
  -1   9  15        9.16        8.61     10.56 o
  -3  10  15       37.97       39.17      9.02 o
  -2  10  15        2.94       -4.78      8.36 o
  -5   0  16        8.47        8.62      5.78 o
  -4   0  16        3.25        5.45      5.20 o
  -3   0  16       12.89       -1.07      7.67 o
  -2   0  16        0.33        8.74      9.12 o
  -1   0  16       41.92       39.17     12.39 o
  -5   1  16        3.11       10.82      4.07 o
  -4   1  16       19.18       13.38      4.26 o
  -3   1  16       22.18       25.27      7.67 o
  -2   1  16       15.35       14.93      6.98 o
  -1   1  16        6.50        9.19      6.60 o
  -5   2  16        9.23       16.98      4.66 o
  -4   2  16        0.50        4.17      3.57 o
  -3   2  16        0.01        7.47      6.14 o
  -2   2  16        1.36        5.91      6.27 o
  -1   2  16        0.01       -4.79      5.75 o
  -5   3  16       10.48       16.66      4.16 o
  -4   3  16       22.28       18.51      4.09 o
  -3   3  16       36.34       38.11      8.21 o
  -2   3  16       62.61       57.77      9.11 o
  -1   3  16        2.27       -0.26      6.23 o
  -5   4  16       13.18       19.06      8.20 o
  -4   4  16        8.75       14.69      6.19 o
  -3   4  16        7.95        9.05      5.99 o
  -2   4  16       24.61       20.47      7.45 o
  -1   4  16       38.20       30.51      8.42 o
  -5   5  16        1.83       12.66      6.36 o
  -4   5  16        4.22        9.47      5.80 o
  -3   5  16       18.52       42.00     12.64 o
  -2   5  16        7.16        8.99     10.44 o
  -1   5  16        2.16       -1.98      7.07 o
  -4   6  16        0.56        0.91      5.37 o
  -3   6  16        0.82        0.00      8.24 o
  -2   6  16        4.70       19.99     10.94 o
  -4   7  16        7.19       16.19      6.40 o
  -3   7  16       20.42       22.13     11.57 o
  -2   7  16       30.58       21.69     11.82 o
  -4   1  17       13.06       19.97      4.35 o
  -3   1  17       14.43       38.59      8.60 o
  -2   1  17       19.08       26.59      8.55 o
  -4   2  17       12.21       13.49      4.11 o
  -3   2  17       11.22        4.67      8.96 o
  -3   3  17        3.24       15.27      7.39 o
 
